# Supplementary material for: Deciphering the causal association and co-disease mechanisms between psoriasis and breast cancer
Source: Front Immunol. 2024 Mar 28;15:1304888. doi: 10.3389/fimmu.2024.1304888 (PMC11007022; doi:10.3389/fimmu.2024.1304888)
Supplement: supplementary table s1 — STROBE-MR checklist of recommended items to address in reports of Mendelian randomization studies. [file DataSheet_2.xlsx]

## Sheet: Table S2
Table S2 IVs associated with psoriasis (exposure) and breast cancer (outcome) .
exposure	outcome	sample_size	SNP	effect_allele	other_allele	Psoriasis (exposure)			Breast cancer (outcome)			F.statistics	If palindromic SNP	If unspecified or duplicated SNP	If excluded	If infer positive strand alleles or not	If PhenoScanner passes the SNP or not
						se.Psoriasis	beta.Psoriasis	p.Psoriasis	se.Breast cancer	beta.Breast cancer	p.Breast cancer
Psoriasis (finn)	Breast cancer (ieu)	216752	rs10829130	A	G	0.0359	0.1965	4.24102e-08	0.01585	-0.00129	0.9351	29.9596	No	No	No	NA	Yes
Psoriasis (finn)	Breast cancer (ieu)	216752	rs12188300	T	A	0.0495	0.4331	2.24388e-18	0.02146	0.03893	0.0697044	76.5537	Yes	No	Yes	Yes	Yes
Psoriasis (finn)	Breast cancer (ieu)	216752	rs12713428	C	A	0.0261	0.1694	8.10774e-11	0.01143	0.01407	0.21822	42.1256	No	No	No	NA	Yes
Psoriasis (finn)	Breast cancer (ieu)	216752	rs13210419	A	G	0.0511	1.1157	1.10408e-105	0.01859	0.02205	0.23557	476.709	No	No	No	NA	Yes
Psoriasis (finn)	Breast cancer (ieu)	216752	rs138009430	A	C	0.0423	0.2538	1.93798e-09	0.06493	0.00625	0.92329	36	No	No	No	NA	Yes
Psoriasis (finn)	Breast cancer (ieu)	216752	rs17728338	A	G	0.0439	0.3092	1.76198e-12	0.0261	-0.02217	0.39554	49.6078	No	No	No	NA	Yes
Psoriasis (finn)	Breast cancer (ieu)	216752	rs181316459	C	G	0.0553	0.3544	1.49699e-10	0.0334	-0.01566	0.63914	41.0712	Yes	No	Yes	Yes	Yes
Psoriasis (finn)	Breast cancer (ieu)	216752	rs2021511	T	C	0.0254	-0.1387	4.74701e-08	0.01204	-0.01385	0.24992	29.8185	No	No	No	NA	Yes
Psoriasis (finn)	Breast cancer (ieu)	216752	rs2853973	C	G	0.0289	0.3558	7.24102e-35	0.01047	0.00126	0.90398	151.571	Yes	No	Yes	Yes	Yes
Psoriasis (finn)	Breast cancer (ieu)	216752	rs28998802	A	G	0.0289	0.1672	7.40696e-09	0.01453	-0.01229	0.39785	33.4716	No	No	No	NA	Yes
Psoriasis (finn)	Breast cancer (ieu)	216752	rs3094560	G	A	0.0233	0.2329	1.70098e-23	0.00999	0.02891	0.00381628	99.9142	No	No	No	NA	Yes
Psoriasis (finn)	Breast cancer (ieu)	216752	rs4713605	A	T	0.0241	0.1526	2.34698e-10	0.01014	-0.00374	0.71239	40.0936	Yes	No	Yes	Yes	Yes
Psoriasis (finn)	Breast cancer (ieu)	216752	rs60600003	G	T	0.0372	0.2128	1.033e-08	0.01885	0.02101	0.26503	32.7233	No	No	No	NA	Yes
Psoriasis (finn)	Breast cancer (ieu)	216752	rs674451	C	T	0.0235	0.1307	2.82299e-08	0.01198	-0.00915	0.44524	30.9325	No	No	No	NA	Yes
Psoriasis (finn)	Breast cancer (ieu)	216752	rs9277195	T	C	0.0234	-0.1328	1.30801e-08	0.01075	-0.00508	0.63658	32.2081	No	No	No	NA	Yes
Psoriasis (finn)	Breast cancer (ieu)	216752	rs9481169	T	G	0.0422	0.2515	2.46899e-09	0.01778	0.0105	0.55477	35.5182	No	No	No	NA	Yes
Psoriasis (finn)	ER- Breast cancer (ieu)	216752	rs10829130	A	G	0.0359	0.1965	4.24102e-08	0.03084	0.02548	0.40879	29.9596	No	No	No	NA	Yes
Psoriasis (finn)	ER- Breast cancer (ieu)	216752	rs12188300	T	A	0.0495	0.4331	2.24388e-18	0.04238	0.04367	0.30282	76.5537	Yes	No	Yes	Yes	Yes
Psoriasis (finn)	ER- Breast cancer (ieu)	216752	rs12713428	C	A	0.0261	0.1694	8.10774e-11	0.02234	-0.00222	0.92089	42.1256	No	No	No	NA	Yes
Psoriasis (finn)	ER- Breast cancer (ieu)	216752	rs13210419	A	G	0.0511	1.1157	1.10408e-105	0.03552	0.09343	0.00853356	476.709	No	No	No	NA	Yes
Psoriasis (finn)	ER- Breast cancer (ieu)	216752	rs138009430	A	C	0.0423	0.2538	1.93798e-09	0.12358	0.00071	0.99543	36	No	No	No	NA	Yes
Psoriasis (finn)	ER- Breast cancer (ieu)	216752	rs17728338	A	G	0.0439	0.3092	1.76198e-12	0.0509	-0.0191	0.707441	49.6078	No	No	No	NA	Yes
Psoriasis (finn)	ER- Breast cancer (ieu)	216752	rs181316459	C	G	0.0553	0.3544	1.49699e-10	0.06467	0.03659	0.571519	41.0712	Yes	No	Yes	Yes	Yes
Psoriasis (finn)	ER- Breast cancer (ieu)	216752	rs2021511	T	C	0.0254	-0.1387	4.74701e-08	0.0236	-0.02753	0.24347	29.8185	No	No	No	NA	Yes
Psoriasis (finn)	ER- Breast cancer (ieu)	216752	rs2853973	C	G	0.0289	0.3558	7.24102e-35	0.02043	0.01345	0.51034	151.571	Yes	No	Yes	Yes	Yes
Psoriasis (finn)	ER- Breast cancer (ieu)	216752	rs28998802	A	G	0.0289	0.1672	7.40696e-09	0.02895	-0.08065	0.00534441	33.4716	No	No	No	NA	Yes
Psoriasis (finn)	ER- Breast cancer (ieu)	216752	rs3094560	G	A	0.0233	0.2329	1.70098e-23	0.0196	-0.00171	0.93049	99.9142	No	No	No	NA	Yes
Psoriasis (finn)	ER- Breast cancer (ieu)	216752	rs4713605	A	T	0.0241	0.1526	2.34698e-10	0.01976	0.0114	0.56386	40.0936	Yes	No	Yes	Yes	Yes
Psoriasis (finn)	ER- Breast cancer (ieu)	216752	rs60600003	G	T	0.0372	0.2128	1.033e-08	0.03699	0.00956	0.79618	32.7233	No	No	No	NA	Yes
Psoriasis (finn)	ER- Breast cancer (ieu)	216752	rs674451	C	T	0.0235	0.1307	2.82299e-08	0.02338	-0.0002	0.99319	30.9325	No	No	No	NA	Yes
Psoriasis (finn)	ER- Breast cancer (ieu)	216752	rs9277195	T	C	0.0234	-0.1328	1.30801e-08	0.021	0.00918	0.66193	32.2081	No	No	No	NA	Yes
Psoriasis (finn)	ER- Breast cancer (ieu)	216752	rs9481169	T	G	0.0422	0.2515	2.46899e-09	0.03449	0.0249	0.47035	35.5182	No	No	No	NA	Yes
Psoriasis (finn)	ER+ Breast cancer (ieu)	216752	rs10829130	A	G	0.0359	0.1965	4.24102e-08	0.0188	-0.01727	0.35825	29.9596	No	No	No	NA	Yes
Psoriasis (finn)	ER+ Breast cancer (ieu)	216752	rs12188300	T	A	0.0495	0.4331	2.24388e-18	0.0253	0.04682	0.0641564	76.5537	Yes	No	Yes	Yes	Yes
Psoriasis (finn)	ER+ Breast cancer (ieu)	216752	rs12713428	C	A	0.0261	0.1694	8.10774e-11	0.0135	0.01303	0.33444	42.1256	No	No	No	NA	Yes
Psoriasis (finn)	ER+ Breast cancer (ieu)	216752	rs13210419	A	G	0.0511	1.1157	1.10408e-105	0.02207	-0.00753	0.732911	476.709	No	No	No	NA	Yes
Psoriasis (finn)	ER+ Breast cancer (ieu)	216752	rs138009430	A	C	0.0423	0.2538	1.93798e-09	0.07244	0.04892	0.49947	36	No	No	No	NA	Yes
Psoriasis (finn)	ER+ Breast cancer (ieu)	216752	rs17728338	A	G	0.0439	0.3092	1.76198e-12	0.03073	-0.03389	0.27015	49.6078	No	No	No	NA	Yes
Psoriasis (finn)	ER+ Breast cancer (ieu)	216752	rs181316459	C	G	0.0553	0.3544	1.49699e-10	0.03922	-0.0361	0.35735	41.0712	Yes	No	Yes	Yes	Yes
Psoriasis (finn)	ER+ Breast cancer (ieu)	216752	rs2021511	T	C	0.0254	-0.1387	4.74701e-08	0.01423	-0.01078	0.44873	29.8185	No	No	No	NA	Yes
Psoriasis (finn)	ER+ Breast cancer (ieu)	216752	rs2853973	C	G	0.0289	0.3558	7.24102e-35	0.01239	-0.00963	0.43681	151.571	Yes	No	Yes	Yes	Yes
Psoriasis (finn)	ER+ Breast cancer (ieu)	216752	rs28998802	A	G	0.0289	0.1672	7.40696e-09	0.01709	0.00289	0.8656	33.4716	No	No	No	NA	Yes
Psoriasis (finn)	ER+ Breast cancer (ieu)	216752	rs3094560	G	A	0.0233	0.2329	1.70098e-23	0.01178	0.03235	0.00604547	99.9142	No	No	No	NA	Yes
Psoriasis (finn)	ER+ Breast cancer (ieu)	216752	rs4713605	A	T	0.0241	0.1526	2.34698e-10	0.01199	-0.01099	0.35954	40.0936	Yes	No	Yes	Yes	Yes
Psoriasis (finn)	ER+ Breast cancer (ieu)	216752	rs60600003	G	T	0.0372	0.2128	1.033e-08	0.02223	0.03057	0.16904	32.7233	No	No	No	NA	Yes
Psoriasis (finn)	ER+ Breast cancer (ieu)	216752	rs674451	C	T	0.0235	0.1307	2.82299e-08	0.01416	-0.01874	0.18569	30.9325	No	No	No	NA	Yes
Psoriasis (finn)	ER+ Breast cancer (ieu)	216752	rs9277195	T	C	0.0234	-0.1328	1.30801e-08	0.01269	-0.01818	0.1518	32.2081	No	No	No	NA	Yes
Psoriasis (finn)	ER+ Breast cancer (ieu)	216752	rs9481169	T	G	0.0422	0.2515	2.46899e-09	0.02101	0.00824	0.695111	35.5182	No	No	No	NA	Yes
Psoriasis (ebi)	Her2- Breast cancer (finn)	33394	rs10744705	G	C	0.174551	-0.98457	1.69469e-08	0.0665	0.0644	0.3331	31.8162	Yes	No	Yes	No	NA
Psoriasis (ebi)	Her2- Breast cancer (finn)	33394	rs113866081	A	G	0.228118	-1.72766	3.63162e-14	0.0724	0.1161	0.1085	57.3585	No	No	No	NA	Yes
Psoriasis (ebi)	Her2- Breast cancer (finn)	33394	rs114071237	T	G	0.199955	-1.32539	3.39313e-11	0.0696	-0.1147	0.0991494	43.9362	No	No	No	NA	Yes
Psoriasis (ebi)	Her2- Breast cancer (finn)	33394	rs114835245	G	A	0.14747	-0.986981	2.18978e-11	0.1055	-0.1399	0.1849	44.793	No	No	No	NA	Yes
Psoriasis (ebi)	Her2- Breast cancer (finn)	33394	rs116054851	C	A	0.433175	-3.77226	3.08177e-18	0.1271	-0.1745	0.1697	75.8362	No	No	No	NA	Yes
Psoriasis (ebi)	Her2- Breast cancer (finn)	33394	rs11648503	A	G	0.0430029	0.264617	7.58071e-10	0.0349	0.0245	0.483	37.8652	No	No	No	NA	Yes
Psoriasis (ebi)	Her2- Breast cancer (finn)	33394	rs11652075	T	C	0.0303503	-0.169743	2.23445e-08	0.0271	-0.0446	0.1002	31.2794	No	No	No	NA	Yes
Psoriasis (ebi)	Her2- Breast cancer (finn)	33394	rs116976310	C	A	0.256406	-1.50418	4.45379e-09	0.1516	-0.0553	0.715201	34.4146	No	No	No	NA	Yes
Psoriasis (ebi)	Her2- Breast cancer (finn)	33394	rs117094752	C	T	0.122014	-0.785701	1.199e-10	0.06	-0.0677	0.2598	41.4663	No	No	No	NA	Yes
Psoriasis (ebi)	Her2- Breast cancer (finn)	33394	rs117135073	T	C	0.345187	-2.42362	2.19989e-12	0.1347	-0.0053	0.9684	49.297	No	No	No	NA	Yes
Psoriasis (ebi)	Her2- Breast cancer (finn)	33394	rs117372039	G	C	0.199778	-1.75273	1.7338e-18	0.0603	-0.1046	0.0827294	76.9723	Yes	No	Yes	No	NA
Psoriasis (ebi)	Her2- Breast cancer (finn)	33394	rs117505735	A	C	0.384995	-2.12695	3.30187e-08	0.1245	0.0467	0.7072	30.5214	No	No	No	NA	Yes
Psoriasis (ebi)	Her2- Breast cancer (finn)	33394	rs117950837	C	A	0.212714	-1.17118	3.67282e-08	0.0851	-0.0384	0.6521	30.3148	No	No	No	NA	Yes
Psoriasis (ebi)	Her2- Breast cancer (finn)	33394	rs12135210	T	G	0.189249	-1.09154	8.03452e-09	0.0796	-0.022	0.7819	33.2669	No	No	No	NA	Yes
Psoriasis (ebi)	Her2- Breast cancer (finn)	33394	rs12188300	T	A	0.0531278	0.389945	2.13993e-13	0.0573	-0.0158	0.782499	53.872	Yes	No	Yes	No	NA
Psoriasis (ebi)	Her2- Breast cancer (finn)	33394	rs13201757	T	C	0.0398543	1.27262	1e-200	0.0443	-0.0208	0.6387	1019.64	No	No	No	NA	Yes
Psoriasis (ebi)	Her2- Breast cancer (finn)	33394	rs13394291	C	T	0.214216	-1.751	2.98332e-16	0.0675	0.0086	0.8989	66.8142	No	No	No	NA	Yes
Psoriasis (ebi)	Her2- Breast cancer (finn)	33394	rs141417497	A	G	0.503652	-3.48676	4.42385e-12	0.1114	-0.1787	0.1088	47.9273	No	No	No	NA	Yes
Psoriasis (ebi)	Her2- Breast cancer (finn)	33394	rs143726108	G	C	0.323578	-2.85945	9.83332e-19	0.0628	-0.125	0.0465597	78.0921	Yes	No	Yes	No	NA
Psoriasis (ebi)	Her2- Breast cancer (finn)	33394	rs146281313	C	A	0.400357	-4.60517	1.27909e-30	0.0575	0.0075	0.8958	132.311	No	No	No	NA	Yes
Psoriasis (ebi)	Her2- Breast cancer (finn)	33394	rs17066690	C	A	0.351247	-2.68972	1.89409e-14	0.0749	0.0149	0.8428	58.6393	No	No	No	NA	Yes
Psoriasis (ebi)	Her2- Breast cancer (finn)	33394	rs17728338	A	G	0.0577294	0.448972	7.41652e-15	0.0518	0.0355	0.4933	60.4845	No	No	No	NA	Yes
Psoriasis (ebi)	Her2- Breast cancer (finn)	33394	rs1990760	T	C	0.0342314	0.192251	1.95191e-08	0.0273	-0.025	0.3589	31.5419	No	No	No	NA	Yes
Psoriasis (ebi)	Her2- Breast cancer (finn)	33394	rs2229092	C	A	0.0749622	-0.42986	9.78814e-09	0.0602	-0.1455	0.01563	32.8828	No	No	No	NA	Yes
Psoriasis (ebi)	Her2- Breast cancer (finn)	33394	rs2277268	A	G	0.0848388	-0.472567	2.54484e-08	0.0657	0.1267	0.0537601	31.0269	No	No	No	NA	Yes
Psoriasis (ebi)	Her2- Breast cancer (finn)	33394	rs2329570	C	T	0.577387	-4.29769	9.81748e-14	0.0871	0.1402	0.1074	55.4034	No	No	No	NA	Yes
Psoriasis (ebi)	Her2- Breast cancer (finn)	33394	rs240975	C	G	0.420873	-4.27587	3.00538e-24	0.7634	-0.0047	0.9951	103.216	Yes	Yes	Yes	No	NA
Psoriasis (ebi)	Her2- Breast cancer (finn)	33394	rs240975	C	G	0.420873	-4.27587	3.00538e-24	0.0351	-0.0047	0.491501	103.216	Yes	Yes	Yes	No	NA
Psoriasis (ebi)	Her2- Breast cancer (finn)	33394	rs240975	C	G	0.420873	-4.27587	3.00538e-24	0.7634	0.0242	0.9951	103.216	Yes	Yes	Yes	No	NA
Psoriasis (ebi)	Her2- Breast cancer (finn)	33394	rs240975	C	G	0.420873	-4.27587	3.00538e-24	0.0351	0.0242	0.491501	103.216	Yes	Yes	Yes	No	NA
Psoriasis (ebi)	Her2- Breast cancer (finn)	33394	rs2474524	T	A	0.269983	-2.8525	4.30824e-26	0.1102	0.0583	0.5966	111.629	Yes	No	Yes	No	NA
Psoriasis (ebi)	Her2- Breast cancer (finn)	33394	rs30376	T	C	0.0336584	-0.209207	5.11329e-10	0.029	0.0176	0.5439	38.6336	No	No	No	NA	Yes
Psoriasis (ebi)	Her2- Breast cancer (finn)	33394	rs3135952	T	C	0.227343	-1.92552	2.4615e-17	0.0747	0.0684	0.3595	71.7353	No	No	No	NA	Yes
Psoriasis (ebi)	Her2- Breast cancer (finn)	33394	rs34413922	T	C	0.216556	-1.9119	1.05974e-18	0.0947	0.0045	0.9618	77.9453	No	No	No	NA	Yes
Psoriasis (ebi)	Her2- Breast cancer (finn)	33394	rs34536443	C	G	0.0987656	-0.736263	9.01156e-14	0.0773	0.168	0.0298703	55.5718	Yes	No	Yes	No	NA
Psoriasis (ebi)	Her2- Breast cancer (finn)	33394	rs4768259	A	C	0.276925	-1.87797	1.18905e-11	0.0842	0.0486	0.5639	45.9889	No	No	No	NA	Yes
Psoriasis (ebi)	Her2- Breast cancer (finn)	33394	rs4836843	A	T	0.0344308	0.194744	1.54846e-08	0.0272	0.0265	0.3295	31.9915	Yes	No	Yes	No	NA
Psoriasis (ebi)	Her2- Breast cancer (finn)	33394	rs4845454	T	C	0.0338106	0.268533	1.98472e-15	0.0283	-0.0223	0.4304	63.0797	No	No	No	NA	Yes
Psoriasis (ebi)	Her2- Breast cancer (finn)	33394	rs57939339	A	G	0.223364	-1.49032	2.52058e-11	0.1301	0.193	0.1379	44.5177	No	No	No	NA	Yes
Psoriasis (ebi)	Her2- Breast cancer (finn)	33394	rs57995211	A	T	0.0825876	-0.75481	6.27336e-20	0.047	-0.0428	0.3631	83.5306	Yes	No	Yes	No	NA
Psoriasis (ebi)	Her2- Breast cancer (finn)	33394	rs6031647	G	A	0.0624968	0.388455	5.11317e-10	0.0611	-0.0003	0.9954	38.6337	No	No	No	NA	Yes
Psoriasis (ebi)	Her2- Breast cancer (finn)	33394	rs61774731	A	G	0.288229	-2.63387	6.35477e-20	0.0439	-0.0152	0.7281	83.5052	No	No	No	NA	Yes
Psoriasis (ebi)	Her2- Breast cancer (finn)	33394	rs66602294	G	C	0.092246	-0.585011	2.27023e-10	0.0449	-0.0549	0.2215	40.2192	Yes	No	Yes	No	NA
Psoriasis (ebi)	Her2- Breast cancer (finn)	33394	rs6714339	T	C	0.058678	-0.37295	2.07253e-10	0.0395	-0.0097	0.807	40.3971	No	No	No	NA	Yes
Psoriasis (ebi)	Her2- Breast cancer (finn)	33394	rs67543742	G	A	0.0369674	0.211961	9.82404e-09	0.0301	0.0515	0.0871004	32.8756	No	No	No	NA	Yes
Psoriasis (ebi)	Her2- Breast cancer (finn)	33394	rs6755395	G	A	0.295287	-1.79999	1.08933e-09	0.1607	0.1834	0.2537	37.1579	No	No	No	NA	Yes
Psoriasis (ebi)	Her2- Breast cancer (finn)	33394	rs6833586	G	A	0.556202	-4.16048	7.42335e-14	0.1411	-0.0219	0.8768	55.9528	No	No	No	NA	Yes
Psoriasis (ebi)	Her2- Breast cancer (finn)	33394	rs72669160	C	T	0.0659883	-0.450515	8.65964e-12	0.0473	-0.0125	0.790999	46.6106	No	No	No	NA	Yes
Psoriasis (ebi)	Her2- Breast cancer (finn)	33394	rs72832931	C	G	0.426713	-2.68238	3.25447e-10	0.0851	-0.0698	0.4123	39.5156	Yes	No	Yes	No	NA
Psoriasis (ebi)	Her2- Breast cancer (finn)	33394	rs73277117	C	A	0.492714	-3.65351	1.21563e-13	0.087	-0.0537	0.5374	54.9833	No	No	No	NA	Yes
Psoriasis (ebi)	Her2- Breast cancer (finn)	33394	rs73695700	A	G	0.112882	0.889166	3.35583e-15	0.1332	0.1314	0.324	62.0464	No	No	No	NA	Yes
Psoriasis (ebi)	Her2- Breast cancer (finn)	33394	rs74864202	A	C	0.461446	-3.61192	4.98081e-15	0.1089	-0.0474	0.663001	61.2681	No	No	No	NA	Yes
Psoriasis (ebi)	Her2- Breast cancer (finn)	33394	rs75430970	C	T	0.0473042	-0.284487	1.81001e-09	0.0349	0.0294	0.3988	36.1681	No	No	No	NA	Yes
Psoriasis (ebi)	Her2- Breast cancer (finn)	33394	rs76930577	C	T	0.3803	-3.64966	8.24708e-22	0.072	-0.1073	0.1362	92.0984	No	No	No	NA	Yes
Psoriasis (ebi)	Her2- Breast cancer (finn)	33394	rs77464075	T	C	0.300635	-1.79276	2.47281e-09	0.1046	-0.2192	0.0360296	35.5603	No	No	No	NA	Yes
Psoriasis (ebi)	Her2- Breast cancer (finn)	33394	rs77520588	A	G	0.208855	-1.63015	5.94155e-15	0.0935	-0.0963	0.3031	60.9208	No	No	No	NA	Yes
Psoriasis (ebi)	Her2- Breast cancer (finn)	33394	rs77840275	C	T	0.0695854	-0.438195	3.03012e-10	0.0484	0.021	0.664099	39.6551	No	No	No	NA	Yes
Psoriasis (ebi)	Her2- Breast cancer (finn)	33394	rs78580783	C	A	0.20981	-1.36297	8.23569e-11	0.1515	0.2021	0.1824	42.2008	No	No	No	NA	Yes
Psoriasis (ebi)	Her2- Breast cancer (finn)	33394	rs78623400	T	A	0.084946	-0.760356	3.52128e-19	0.0602	-0.0492	0.4136	80.1213	Yes	No	Yes	No	NA
Psoriasis (ebi)	Her2- Breast cancer (finn)	33394	rs78636848	A	C	0.244989	-1.6513	1.58052e-11	0.1076	0.1594	0.1384	45.4317	No	No	No	NA	Yes
Psoriasis (ebi)	Her2- Breast cancer (finn)	33394	rs7865117	T	G	0.421661	-2.73337	9.02818e-11	0.222	0.5361	0.01575	42.0213	No	No	No	NA	Yes
Psoriasis (ebi)	Her2- Breast cancer (finn)	33394	rs78829801	G	C	0.43094	-3.00578	3.05985e-12	0.1187	0.0706	0.551899	48.6498	Yes	No	Yes	No	NA
Psoriasis (ebi)	Her2- Breast cancer (finn)	33394	rs80112473	C	G	0.126878	-0.708058	2.39668e-08	0.0889	-0.0133	0.8815	31.1433	Yes	No	Yes	No	NA
Psoriasis (ebi)	Her2- Breast cancer (finn)	33394	rs80174646	T	G	0.0760664	-0.445975	4.54663e-09	0.0649	0.0205	0.7516	34.3744	No	No	No	NA	Yes
Psoriasis (ebi)	Her2- Breast cancer (finn)	33394	rs892085	A	G	0.0291918	0.182362	4.18369e-10	0.0273	-0.025	0.3599	39.0254	No	No	No	NA	Yes
Psoriasis (ebi)	Her2- Breast cancer (finn)	33394	rs9261109	G	C	0.31653	-4.29036	7.46621e-42	0.0864	0.0108	0.9003	183.721	Yes	No	Yes	No	NA
Psoriasis (ebi)	Her2- Breast cancer (finn)	33394	rs9525864	G	A	0.0628269	-0.552169	1.51252e-18	0.0755	0.0637	0.3986	77.2419	No	No	No	NA	Yes
Psoriasis (ebi)	Her2- Breast cancer (finn)	33394	rs9652028	G	C	0.325825	-2.42137	1.07374e-13	0.0609	0.0098	0.8724	55.2273	Yes	No	Yes	No	NA
Psoriasis (ebi)	Her2+ Breast cancer (finn)	33394	rs10744705	G	C	0.174551	-0.98457	1.69469e-08	0.0579	0.0405	0.4847	31.8162	Yes	No	Yes	No	NA
Psoriasis (ebi)	Her2+ Breast cancer (finn)	33394	rs113866081	A	G	0.228118	-1.72766	3.63162e-14	0.0631	-0.086	0.1728	57.3585	No	No	No	NA	Yes
Psoriasis (ebi)	Her2+ Breast cancer (finn)	33394	rs114071237	T	G	0.199955	-1.32539	3.39313e-11	0.06	0.0063	0.9166	43.9362	No	No	No	NA	Yes
Psoriasis (ebi)	Her2+ Breast cancer (finn)	33394	rs114835245	G	A	0.14747	-0.986981	2.18978e-11	0.0915	-0.0829	0.3648	44.793	No	No	No	NA	Yes
Psoriasis (ebi)	Her2+ Breast cancer (finn)	33394	rs116054851	C	A	0.433175	-3.77226	3.08177e-18	0.1087	-0.0641	0.555699	75.8362	No	No	No	NA	Yes
Psoriasis (ebi)	Her2+ Breast cancer (finn)	33394	rs11648503	A	G	0.0430029	0.264617	7.58071e-10	0.0303	0.0302	0.3197	37.8652	No	No	No	NA	Yes
Psoriasis (ebi)	Her2+ Breast cancer (finn)	33394	rs11652075	T	C	0.0303503	-0.169743	2.23445e-08	0.0235	-0.0139	0.5535	31.2794	No	No	No	NA	Yes
Psoriasis (ebi)	Her2+ Breast cancer (finn)	33394	rs116976310	C	A	0.256406	-1.50418	4.45379e-09	0.1312	0.0324	0.8048	34.4146	No	No	No	NA	Yes
Psoriasis (ebi)	Her2+ Breast cancer (finn)	33394	rs117094752	C	T	0.122014	-0.785701	1.199e-10	0.0517	0.0096	0.8521	41.4663	No	No	No	NA	Yes
Psoriasis (ebi)	Her2+ Breast cancer (finn)	33394	rs117135073	T	C	0.345187	-2.42362	2.19989e-12	0.1157	0.0882	0.4458	49.297	No	No	No	NA	Yes
Psoriasis (ebi)	Her2+ Breast cancer (finn)	33394	rs117372039	G	C	0.199778	-1.75273	1.7338e-18	0.0523	-0.0439	0.401	76.9723	Yes	No	Yes	No	NA
Psoriasis (ebi)	Her2+ Breast cancer (finn)	33394	rs117505735	A	C	0.384995	-2.12695	3.30187e-08	0.1093	-0.0722	0.5086	30.5214	No	No	No	NA	Yes
Psoriasis (ebi)	Her2+ Breast cancer (finn)	33394	rs117950837	C	A	0.212714	-1.17118	3.67282e-08	0.0732	0.0407	0.578599	30.3148	No	No	No	NA	Yes
Psoriasis (ebi)	Her2+ Breast cancer (finn)	33394	rs12135210	T	G	0.189249	-1.09154	8.03452e-09	0.0689	-0.043	0.5326	33.2669	No	No	No	NA	Yes
Psoriasis (ebi)	Her2+ Breast cancer (finn)	33394	rs12188300	T	A	0.0531278	0.389945	2.13993e-13	0.0495	0.0608	0.2193	53.872	Yes	No	Yes	No	NA
Psoriasis (ebi)	Her2+ Breast cancer (finn)	33394	rs13201757	T	C	0.0398543	1.27262	1e-200	0.0382	0.0554	0.1474	1019.64	No	No	No	NA	Yes
Psoriasis (ebi)	Her2+ Breast cancer (finn)	33394	rs13394291	C	T	0.214216	-1.751	2.98332e-16	0.0586	-0.008	0.8916	66.8142	No	No	No	NA	Yes
Psoriasis (ebi)	Her2+ Breast cancer (finn)	33394	rs141417497	A	G	0.503652	-3.48676	4.42385e-12	0.0966	-0.0624	0.5183	47.9273	No	No	No	NA	Yes
Psoriasis (ebi)	Her2+ Breast cancer (finn)	33394	rs143726108	G	C	0.323578	-2.85945	9.83332e-19	0.054	0.0391	0.4691	78.0921	Yes	No	Yes	No	NA
Psoriasis (ebi)	Her2+ Breast cancer (finn)	33394	rs146281313	C	A	0.400357	-4.60517	1.27909e-30	0.0497	0.0347	0.4849	132.311	No	No	No	NA	Yes
Psoriasis (ebi)	Her2+ Breast cancer (finn)	33394	rs17066690	C	A	0.351247	-2.68972	1.89409e-14	0.0655	-0.0496	0.4484	58.6393	No	No	No	NA	Yes
Psoriasis (ebi)	Her2+ Breast cancer (finn)	33394	rs17728338	A	G	0.0577294	0.448972	7.41652e-15	0.045	-0.0379	0.3998	60.4845	No	No	No	NA	Yes
Psoriasis (ebi)	Her2+ Breast cancer (finn)	33394	rs1990760	T	C	0.0342314	0.192251	1.95191e-08	0.0236	0.0008	0.9739	31.5419	No	No	No	NA	Yes
Psoriasis (ebi)	Her2+ Breast cancer (finn)	33394	rs2229092	C	A	0.0749622	-0.42986	9.78814e-09	0.0516	0.0534	0.3002	32.8828	No	No	No	NA	Yes
Psoriasis (ebi)	Her2+ Breast cancer (finn)	33394	rs2277268	A	G	0.0848388	-0.472567	2.54484e-08	0.0571	0.065	0.2556	31.0269	No	No	No	NA	Yes
Psoriasis (ebi)	Her2+ Breast cancer (finn)	33394	rs2329570	C	T	0.577387	-4.29769	9.81748e-14	0.0767	-0.0926	0.2275	55.4034	No	No	No	NA	Yes
Psoriasis (ebi)	Her2+ Breast cancer (finn)	33394	rs240975	C	G	0.420873	-4.27587	3.00538e-24	0.6673	0.4463	0.5036	103.216	Yes	Yes	Yes	No	NA
Psoriasis (ebi)	Her2+ Breast cancer (finn)	33394	rs240975	C	G	0.420873	-4.27587	3.00538e-24	0.0304	0.4463	0.6182	103.216	Yes	Yes	Yes	No	NA
Psoriasis (ebi)	Her2+ Breast cancer (finn)	33394	rs240975	C	G	0.420873	-4.27587	3.00538e-24	0.6673	0.0152	0.5036	103.216	Yes	Yes	Yes	No	NA
Psoriasis (ebi)	Her2+ Breast cancer (finn)	33394	rs240975	C	G	0.420873	-4.27587	3.00538e-24	0.0304	0.0152	0.6182	103.216	Yes	Yes	Yes	No	NA
Psoriasis (ebi)	Her2+ Breast cancer (finn)	33394	rs2474524	T	A	0.269983	-2.8525	4.30824e-26	0.0961	-0.0523	0.5865	111.629	Yes	No	Yes	No	NA
Psoriasis (ebi)	Her2+ Breast cancer (finn)	33394	rs30376	T	C	0.0336584	-0.209207	5.11329e-10	0.0252	-0.0066	0.795	38.6336	No	No	No	NA	Yes
Psoriasis (ebi)	Her2+ Breast cancer (finn)	33394	rs3135952	T	C	0.227343	-1.92552	2.4615e-17	0.0651	0.022	0.7348	71.7353	No	No	No	NA	Yes
Psoriasis (ebi)	Her2+ Breast cancer (finn)	33394	rs34413922	T	C	0.216556	-1.9119	1.05974e-18	0.0826	-0.0803	0.3307	77.9453	No	No	No	NA	Yes
Psoriasis (ebi)	Her2+ Breast cancer (finn)	33394	rs34536443	C	G	0.0987656	-0.736263	9.01156e-14	0.0679	-0.0049	0.9423	55.5718	Yes	No	Yes	No	NA
Psoriasis (ebi)	Her2+ Breast cancer (finn)	33394	rs4768259	A	C	0.276925	-1.87797	1.18905e-11	0.073	0.0255	0.726901	45.9889	No	No	No	NA	Yes
Psoriasis (ebi)	Her2+ Breast cancer (finn)	33394	rs4836843	A	T	0.0344308	0.194744	1.54846e-08	0.0236	-0.0305	0.1951	31.9915	Yes	No	Yes	No	NA
Psoriasis (ebi)	Her2+ Breast cancer (finn)	33394	rs4845454	T	C	0.0338106	0.268533	1.98472e-15	0.0246	-0.0202	0.4097	63.0797	No	No	No	NA	Yes
Psoriasis (ebi)	Her2+ Breast cancer (finn)	33394	rs57939339	A	G	0.223364	-1.49032	2.52058e-11	0.1136	-0.0948	0.4039	44.5177	No	No	No	NA	Yes
Psoriasis (ebi)	Her2+ Breast cancer (finn)	33394	rs57995211	A	T	0.0825876	-0.75481	6.27336e-20	0.0407	0.0554	0.1734	83.5306	Yes	No	Yes	No	NA
Psoriasis (ebi)	Her2+ Breast cancer (finn)	33394	rs6031647	G	A	0.0624968	0.388455	5.11317e-10	0.0526	0.0636	0.2265	38.6337	No	No	No	NA	Yes
Psoriasis (ebi)	Her2+ Breast cancer (finn)	33394	rs61774731	A	G	0.288229	-2.63387	6.35477e-20	0.0379	0.0407	0.2836	83.5052	No	No	No	NA	Yes
Psoriasis (ebi)	Her2+ Breast cancer (finn)	33394	rs66602294	G	C	0.092246	-0.585011	2.27023e-10	0.039	-0.0115	0.7681	40.2192	Yes	No	Yes	No	NA
Psoriasis (ebi)	Her2+ Breast cancer (finn)	33394	rs6714339	T	C	0.058678	-0.37295	2.07253e-10	0.0344	-0.0045	0.8964	40.3971	No	No	No	NA	Yes
Psoriasis (ebi)	Her2+ Breast cancer (finn)	33394	rs67543742	G	A	0.0369674	0.211961	9.82404e-09	0.0261	-0.0068	0.7958	32.8756	No	No	No	NA	Yes
Psoriasis (ebi)	Her2+ Breast cancer (finn)	33394	rs6755395	G	A	0.295287	-1.79999	1.08933e-09	0.1411	0.0411	0.7706	37.1579	No	No	No	NA	Yes
Psoriasis (ebi)	Her2+ Breast cancer (finn)	33394	rs6833586	G	A	0.556202	-4.16048	7.42335e-14	0.1205	0.1154	0.3383	55.9528	No	No	No	NA	Yes
Psoriasis (ebi)	Her2+ Breast cancer (finn)	33394	rs72669160	C	T	0.0659883	-0.450515	8.65964e-12	0.0412	-0.0209	0.6112	46.6106	No	No	No	NA	Yes
Psoriasis (ebi)	Her2+ Breast cancer (finn)	33394	rs72832931	C	G	0.426713	-2.68238	3.25447e-10	0.0734	0.0332	0.651499	39.5156	Yes	No	Yes	No	NA
Psoriasis (ebi)	Her2+ Breast cancer (finn)	33394	rs73277117	C	A	0.492714	-3.65351	1.21563e-13	0.0753	0.0007	0.9931	54.9833	No	No	No	NA	Yes
Psoriasis (ebi)	Her2+ Breast cancer (finn)	33394	rs73695700	A	G	0.112882	0.889166	3.35583e-15	0.1165	0.0197	0.8655	62.0464	No	No	No	NA	Yes
Psoriasis (ebi)	Her2+ Breast cancer (finn)	33394	rs74864202	A	C	0.461446	-3.61192	4.98081e-15	0.095	-0.0382	0.6872	61.2681	No	No	No	NA	Yes
Psoriasis (ebi)	Her2+ Breast cancer (finn)	33394	rs75430970	C	T	0.0473042	-0.284487	1.81001e-09	0.0303	-0.0028	0.9272	36.1681	No	No	No	NA	Yes
Psoriasis (ebi)	Her2+ Breast cancer (finn)	33394	rs76930577	C	T	0.3803	-3.64966	8.24708e-22	0.0624	-0.0225	0.718399	92.0984	No	No	No	NA	Yes
Psoriasis (ebi)	Her2+ Breast cancer (finn)	33394	rs77464075	T	C	0.300635	-1.79276	2.47281e-09	0.0903	-0.1188	0.1884	35.5603	No	No	No	NA	Yes
Psoriasis (ebi)	Her2+ Breast cancer (finn)	33394	rs77520588	A	G	0.208855	-1.63015	5.94155e-15	0.0811	-0.0734	0.3653	60.9208	No	No	No	NA	Yes
Psoriasis (ebi)	Her2+ Breast cancer (finn)	33394	rs77840275	C	T	0.0695854	-0.438195	3.03012e-10	0.0419	0.0314	0.4533	39.6551	No	No	No	NA	Yes
Psoriasis (ebi)	Her2+ Breast cancer (finn)	33394	rs78580783	C	A	0.20981	-1.36297	8.23569e-11	0.1323	0.0985	0.4566	42.2008	No	No	No	NA	Yes
Psoriasis (ebi)	Her2+ Breast cancer (finn)	33394	rs78623400	T	A	0.084946	-0.760356	3.52128e-19	0.0519	0.0706	0.1741	80.1213	Yes	No	Yes	No	NA
Psoriasis (ebi)	Her2+ Breast cancer (finn)	33394	rs78636848	A	C	0.244989	-1.6513	1.58052e-11	0.0942	-0.0206	0.827	45.4317	No	No	No	NA	Yes
Psoriasis (ebi)	Her2+ Breast cancer (finn)	33394	rs7865117	T	G	0.421661	-2.73337	9.02818e-11	0.2035	-0.354	0.0818408	42.0213	No	No	No	NA	Yes
Psoriasis (ebi)	Her2+ Breast cancer (finn)	33394	rs78829801	G	C	0.43094	-3.00578	3.05985e-12	0.1028	0.0205	0.842	48.6498	Yes	No	Yes	No	NA
Psoriasis (ebi)	Her2+ Breast cancer (finn)	33394	rs80112473	C	G	0.126878	-0.708058	2.39668e-08	0.0774	-0.0346	0.6552	31.1433	Yes	No	Yes	No	NA
Psoriasis (ebi)	Her2+ Breast cancer (finn)	33394	rs80174646	T	G	0.0760664	-0.445975	4.54663e-09	0.0566	-0.0391	0.4901	34.3744	No	No	No	NA	Yes
Psoriasis (ebi)	Her2+ Breast cancer (finn)	33394	rs892085	A	G	0.0291918	0.182362	4.18369e-10	0.0237	-0.0252	0.2885	39.0254	No	No	No	NA	Yes
Psoriasis (ebi)	Her2+ Breast cancer (finn)	33394	rs9261109	G	C	0.31653	-4.29036	7.46621e-42	0.0742	0.105	0.1572	183.721	Yes	No	Yes	No	NA
Psoriasis (ebi)	Her2+ Breast cancer (finn)	33394	rs9525864	G	A	0.0628269	-0.552169	1.51252e-18	0.065	0.1612	0.0131199	77.2419	No	No	No	NA	Yes
Psoriasis (ebi)	Her2+ Breast cancer (finn)	33394	rs9652028	G	C	0.325825	-2.42137	1.07374e-13	0.0528	-0.0798	0.1306	55.2273	Yes	No	Yes	No	NA

## Sheet: Table S3
Table S3 IVs associated with breast cancer (exposure) and psoriasis (outcome).
exposure	outcome	sample_size	SNP	effect_allele	other_allele	Breast cancer (exposure)			Psoriasis (exposure)			F.statistics	If palindromic SNP	If unspecified or duplicated SNP	If excluded	If infer positive strand alleles or not	If PhenoScanner passes the SNP or not
						se.Breast cancer	beta.Breast cancer	p.Breast cancer	se.Psoriasis	beta.Psoriasis	p.Psoriasis
Breast cancer (ieu)	Psoriasis (finn)	89677	rs10179592	C	T	0.01664	0.09838	3.34842e-09	0.0455	0.0161	0.723299	34.9548	No	No	No	NA	Yes
Breast cancer (ieu)	Psoriasis (finn)	89677	rs10762849	T	C	0.01313	0.07225	3.76608e-08	0.0293	-0.0272	0.3532	30.2793	No	No	No	NA	Yes
Breast cancer (ieu)	Psoriasis (finn)	89677	rs10816625	G	A	0.01979	0.1125	1.31671e-08	0.0459	0.1367	0.00287501	32.3157	No	No	No	NA	Yes
Breast cancer (ieu)	Psoriasis (finn)	89677	rs10941679	G	A	0.01103	0.1169	3.19816e-26	0.0254	0.0113	0.656299	112.325	No	No	No	NA	Yes
Breast cancer (ieu)	Psoriasis (finn)	89677	rs11205303	C	T	0.01003	0.05986	2.36401e-09	0.024	0.0383	0.1111	35.6182	No	No	No	NA	Yes
Breast cancer (ieu)	Psoriasis (finn)	89677	rs11249433	G	A	0.00986	0.09049	4.43302e-20	0.0235	-0.0178	0.4494	84.2262	No	No	No	NA	Yes
Breast cancer (ieu)	Psoriasis (finn)	89677	rs11693806	G	C	0.01097	-0.08574	5.43375e-15	0.0243	-0.0281	0.2478	61.0877	Yes	No	Yes	Yes	Yes
Breast cancer (ieu)	Psoriasis (finn)	89677	rs12287832	A	C	0.01236	0.06861	2.8778e-08	0.0307	0.0433	0.1577	30.8133	No	No	No	NA	Yes
Breast cancer (ieu)	Psoriasis (finn)	89677	rs1361549	A	G	0.00983	-0.05405	3.80119e-08	0.0227	-0.0064	0.780001	30.2332	No	No	No	NA	Yes
Breast cancer (ieu)	Psoriasis (finn)	89677	rs1421085	C	T	0.00986	-0.07294	1.39252e-13	0.0226	0.0034	0.8821	54.724	No	No	No	NA	Yes
Breast cancer (ieu)	Psoriasis (finn)	89677	rs1432679	T	C	0.00976	-0.06787	3.6033e-12	0.0228	0.0157	0.490801	48.3566	No	No	No	NA	Yes
Breast cancer (ieu)	Psoriasis (finn)	89677	rs1511243	G	A	0.01289	0.09451	2.23718e-13	0.0277	0.0218	0.4311	53.7588	No	No	No	NA	Yes
Breast cancer (ieu)	Psoriasis (finn)	89677	rs16886181	C	T	0.01292	0.18789	6.32412e-48	0.0327	0.1025	0.00174301	211.486	No	No	No	NA	Yes
Breast cancer (ieu)	Psoriasis (finn)	89677	rs17465052	A	G	0.00989	-0.10416	6.30812e-26	0.0227	0.0068	0.764401	110.92	No	No	No	NA	Yes
Breast cancer (ieu)	Psoriasis (finn)	89677	rs1973765	C	T	0.01001	-0.08464	2.8132e-17	0.0227	0.0191	0.4011	71.4962	No	No	No	NA	Yes
Breast cancer (ieu)	Psoriasis (finn)	89677	rs2303696	C	T	0.01035	-0.0798	1.22885e-14	0.0227	0.0205	0.3677	59.4463	No	No	No	NA	Yes
Breast cancer (ieu)	Psoriasis (finn)	89677	rs2403907	A	C	0.01055	-0.07836	1.11199e-13	0.0244	0.0229	0.3482	55.1676	No	No	No	NA	Yes
Breast cancer (ieu)	Psoriasis (finn)	89677	rs2588824	C	T	0.01295	-0.07357	1.32889e-08	0.0358	-0.0267	0.4566	32.2747	No	No	No	NA	Yes
Breast cancer (ieu)	Psoriasis (finn)	89677	rs2747652	C	T	0.00977	0.06821	2.96756e-12	0.0241	-0.0117	0.626	48.7424	No	No	No	NA	Yes
Breast cancer (ieu)	Psoriasis (finn)	89677	rs2787486	C	A	0.01065	-0.07762	3.08816e-13	0.0246	-0.0099	0.687401	53.1188	No	No	No	NA	Yes
Breast cancer (ieu)	Psoriasis (finn)	89677	rs2853669	G	A	0.01063	-0.06023	1.47751e-08	0.0265	-0.0125	0.635501	32.104	No	No	No	NA	Yes
Breast cancer (ieu)	Psoriasis (finn)	89677	rs2944383	G	C	0.01042	-0.06139	3.79018e-09	0.0226	-0.0216	0.3391	34.7104	Yes	No	Yes	No	NA
Breast cancer (ieu)	Psoriasis (finn)	89677	rs2981579	G	A	0.00985	-0.23767	1.29122e-128	0.0226	-0.0059	0.7942	582.205	No	No	No	NA	Yes
Breast cancer (ieu)	Psoriasis (finn)	89677	rs34914085	A	C	0.01201	-0.07499	4.23409e-10	0.0294	-0.0015	0.9592	38.9871	No	No	No	NA	Yes
Breast cancer (ieu)	Psoriasis (finn)	89677	rs35668161	A	C	0.01093	0.21931	1.71041e-89	0.025	0.0238	0.3411	402.603	No	No	No	NA	Yes
Breast cancer (ieu)	Psoriasis (finn)	89677	rs4442975	T	G	0.00966	-0.13478	2.90938e-44	0.0224	-0.0124	0.579201	194.669	No	No	No	NA	Yes
Breast cancer (ieu)	Psoriasis (finn)	89677	rs55951719	A	G	0.0132	-0.07769	3.96278e-09	0.0282	0.0181	0.5213	34.6404	No	No	No	NA	Yes
Breast cancer (ieu)	Psoriasis (finn)	89677	rs571978	G	A	0.00974	0.10425	9.55213e-27	0.0224	0.0043	0.8488	114.56	No	No	No	NA	Yes
Breast cancer (ieu)	Psoriasis (finn)	89677	rs5995862	C	A	0.01549	0.11936	1.3122e-14	0.0305	0.0362	0.2351	59.3765	No	No	No	NA	Yes
Breast cancer (ieu)	Psoriasis (finn)	89677	rs62237573	T	C	0.05399	0.48188	4.432e-19	0.0866	-0.1891	0.0290703	79.662	No	No	No	NA	Yes
Breast cancer (ieu)	Psoriasis (finn)	89677	rs6585203	G	C	0.00971	0.05337	3.84618e-08	0.0226	-0.0104	0.643899	30.2104	Yes	No	Yes	No	NA
Breast cancer (ieu)	Psoriasis (finn)	89677	rs6762558	G	A	0.00994	0.06547	4.4412e-11	0.0228	0.0046	0.84	43.3822	No	No	No	NA	Yes
Breast cancer (ieu)	Psoriasis (finn)	89677	rs676256	T	C	0.01006	0.10981	1.00184e-27	0.0236	0.0039	0.868	119.148	No	No	No	NA	Yes
Breast cancer (ieu)	Psoriasis (finn)	89677	rs72658084	T	C	0.01723	0.11992	3.35506e-12	0.062	-0.1185	0.0562302	48.441	No	No	No	NA	Yes
Breast cancer (ieu)	Psoriasis (finn)	89677	rs72806951	A	G	0.03486	0.26505	2.88735e-14	0.1002	-0.1224	0.2217	57.8097	No	No	No	NA	Yes
Breast cancer (ieu)	Psoriasis (finn)	89677	rs73048670	T	C	0.01029	0.05712	2.88091e-08	0.023	0.0345	0.1335	30.8138	No	No	No	NA	Yes
Breast cancer (ieu)	Psoriasis (finn)	89677	rs739874	G	A	0.01111	-0.09095	2.67239e-16	0.0271	-0.0373	0.1679	67.0158	No	No	No	NA	Yes
Breast cancer (ieu)	Psoriasis (finn)	89677	rs7664956	T	G	0.01524	-0.10822	1.23937e-12	0.0335	-0.0409	0.2225	50.4249	No	No	No	NA	Yes
Breast cancer (ieu)	Psoriasis (finn)	89677	rs78540526	T	C	0.01749	0.29109	3.1369e-62	0.0396	0.0114	0.7732	276.997	No	No	No	NA	Yes
Breast cancer (ieu)	Psoriasis (finn)	89677	rs9397437	A	G	0.01893	0.18443	1.97515e-22	0.0637	-0.0538	0.3981	94.9209	No	No	No	NA	Yes
Breast cancer (ieu)	Psoriasis (finn)	89677	rs941764	G	A	0.01018	0.0645	2.36903e-10	0.0235	-0.012	0.6105	40.1443	No	No	No	NA	Yes
Breast cancer (ieu)	Psoriasis (finn)	89677	rs9693444	C	A	0.01032	-0.06657	1.09159e-10	0.0237	-0.0398	0.0931108	41.61	No	No	No	NA	Yes
Breast cancer (ieu)	Psoriasis (finn)	89677	rs9938021	G	C	0.01141	0.07866	5.35303e-12	0.0249	-0.0025	0.9196	47.5266	Yes	No	Yes	Yes	Yes
ER- Breast cancer (ieu)	Psoriasis (finn)	50225	rs10419397	A	G	0.02045	0.15081	1.65044e-13	0.0241	0.0224	0.3532	54.3843	No	No	No	NA	Yes
ER- Breast cancer (ieu)	Psoriasis (finn)	50225	rs112149573	T	G	0.02155	0.15238	1.52897e-12	0.0238	0.0081	0.7349	49.999	No	No	No	NA	Yes
ER- Breast cancer (ieu)	Psoriasis (finn)	50225	rs2731830	A	G	0.06797	-0.38679	1.26459e-08	0.0964	0.09	0.3506	32.3829	No	No	No	NA	Yes
ER- Breast cancer (ieu)	Psoriasis (finn)	50225	rs4245739	A	C	0.02117	-0.14236	1.75065e-11	0.0296	-0.0693	0.0193201	45.2204	No	No	No	NA	Yes
ER- Breast cancer (ieu)	Psoriasis (finn)	50225	rs6913578	C	A	0.02027	0.15469	2.34909e-14	0.0281	0.0171	0.5438	58.2394	No	No	No	NA	Yes
ER+ Breast cancer (ieu)	Psoriasis (finn)	69970	rs1019806	A	G	0.01381	0.08108	4.30626e-09	0.0276	-0.0102	0.7103	34.4699	No	No	No	NA	Yes
ER+ Breast cancer (ieu)	Psoriasis (finn)	69970	rs10828249	A	G	0.01194	0.08395	2.04174e-12	0.0238	0.0139	0.560101	49.4348	No	No	No	NA	Yes
ER+ Breast cancer (ieu)	Psoriasis (finn)	69970	rs10941679	G	A	0.01294	0.14269	2.83857e-28	0.0254	0.0113	0.656299	121.596	No	No	No	NA	Yes
ER+ Breast cancer (ieu)	Psoriasis (finn)	69970	rs11199913	T	A	0.01249	-0.06919	3.0693e-08	0.023	-0.0159	0.4901	30.6875	Yes	No	Yes	Yes	Yes
ER+ Breast cancer (ieu)	Psoriasis (finn)	69970	rs11205277	G	A	0.01154	0.07543	6.25605e-11	0.0238	0.0356	0.1337	42.7245	No	No	No	NA	Yes
ER+ Breast cancer (ieu)	Psoriasis (finn)	69970	rs11249433	G	A	0.01164	0.11225	5.37155e-22	0.0235	-0.0178	0.4494	92.9965	No	No	No	NA	Yes
ER+ Breast cancer (ieu)	Psoriasis (finn)	69970	rs11693806	G	C	0.01293	-0.08439	6.69885e-11	0.0243	-0.0281	0.2478	42.5976	Yes	No	Yes	Yes	Yes
ER+ Breast cancer (ieu)	Psoriasis (finn)	69970	rs12287832	A	C	0.01457	0.08125	2.44349e-08	0.0307	0.0433	0.1577	31.0977	No	No	No	NA	Yes
ER+ Breast cancer (ieu)	Psoriasis (finn)	69970	rs12881240	T	C	0.01428	-0.09169	1.33429e-10	0.0293	-0.004	0.8903	41.2276	No	No	No	NA	Yes
ER+ Breast cancer (ieu)	Psoriasis (finn)	69970	rs12894297	A	C	0.01524	-0.08922	4.82692e-09	0.0359	-0.0274	0.4455	34.2732	No	No	No	NA	Yes
ER+ Breast cancer (ieu)	Psoriasis (finn)	69970	rs1431131	T	A	0.01181	0.06635	1.93629e-08	0.0228	-0.0274	0.2299	31.5633	Yes	No	Yes	Yes	Yes
ER+ Breast cancer (ieu)	Psoriasis (finn)	69970	rs1432679	T	C	0.01152	-0.06639	8.23285e-09	0.0228	0.0157	0.490801	33.2124	No	No	No	NA	Yes
ER+ Breast cancer (ieu)	Psoriasis (finn)	69970	rs1511243	G	A	0.01527	0.09346	9.2028e-10	0.0277	0.0218	0.4311	37.4605	No	No	No	NA	Yes
ER+ Breast cancer (ieu)	Psoriasis (finn)	69970	rs16886181	C	T	0.01512	0.20811	4.30923e-43	0.0327	0.1025	0.00174301	189.445	No	No	No	NA	Yes
ER+ Breast cancer (ieu)	Psoriasis (finn)	69970	rs17726078	G	C	0.0115	-0.06468	1.84111e-08	0.0224	-0.013	0.5595	31.6333	Yes	No	Yes	No	NA
ER+ Breast cancer (ieu)	Psoriasis (finn)	69970	rs2185857	G	A	0.01292	0.07732	2.19432e-09	0.024	0.0021	0.93	35.8145	No	No	No	NA	Yes
ER+ Breast cancer (ieu)	Psoriasis (finn)	69970	rs2787486	C	A	0.01264	-0.09245	2.57691e-13	0.0246	-0.0099	0.687401	53.4958	No	No	No	NA	Yes
ER+ Breast cancer (ieu)	Psoriasis (finn)	69970	rs2823128	A	G	0.01235	-0.09159	1.20948e-13	0.0243	0.0227	0.3505	54.9999	No	No	No	NA	Yes
ER+ Breast cancer (ieu)	Psoriasis (finn)	69970	rs2981579	G	A	0.01162	-0.28483	9.35406e-133	0.0226	-0.0059	0.7942	600.841	No	No	No	NA	Yes
ER+ Breast cancer (ieu)	Psoriasis (finn)	69970	rs335920	A	G	0.0116	-0.06448	2.69538e-08	0.0231	0.0377	0.1035	30.8983	No	No	No	NA	Yes
ER+ Breast cancer (ieu)	Psoriasis (finn)	69970	rs35850695	A	G	0.01281	0.23514	2.84905e-75	0.025	0.0224	0.3689	336.942	No	No	No	NA	Yes
ER+ Breast cancer (ieu)	Psoriasis (finn)	69970	rs412970	A	G	0.01165	-0.07356	2.72747e-10	0.0224	-0.0335	0.1348	39.8687	No	No	No	NA	Yes
ER+ Breast cancer (ieu)	Psoriasis (finn)	69970	rs4442975	T	G	0.01141	-0.15181	2.28349e-40	0.0224	-0.0124	0.579201	177.023	No	No	No	NA	Yes
ER+ Breast cancer (ieu)	Psoriasis (finn)	69970	rs4980383	T	C	0.01163	0.0878	4.42283e-14	0.0231	0.0215	0.3518	56.9941	No	No	No	NA	Yes
ER+ Breast cancer (ieu)	Psoriasis (finn)	69970	rs55746746	C	T	0.01159	0.1033	5.05708e-19	0.0225	-0.0132	0.5566	79.439	No	No	No	NA	Yes
ER+ Breast cancer (ieu)	Psoriasis (finn)	69970	rs62237573	T	C	0.06222	0.5169	9.72523e-17	0.0866	-0.1891	0.0290703	69.0165	No	No	No	NA	Yes
ER+ Breast cancer (ieu)	Psoriasis (finn)	69970	rs6551189	C	A	0.0115	0.10984	1.27438e-21	0.0224	0.0043	0.8464	91.2274	No	No	No	NA	Yes
ER+ Breast cancer (ieu)	Psoriasis (finn)	69970	rs6762558	G	A	0.01172	0.06842	5.2881e-09	0.0228	0.0046	0.84	34.0809	No	No	No	NA	Yes
ER+ Breast cancer (ieu)	Psoriasis (finn)	69970	rs676256	T	C	0.01195	0.14061	5.86273e-32	0.0236	0.0039	0.868	138.451	No	No	No	NA	Yes
ER+ Breast cancer (ieu)	Psoriasis (finn)	69970	rs71423316	A	G	0.01317	-0.09956	4.10677e-14	0.0264	-0.0446	0.0908301	57.1476	No	No	No	NA	Yes
ER+ Breast cancer (ieu)	Psoriasis (finn)	69970	rs7193144	C	T	0.01169	-0.06966	2.54718e-09	0.0228	-0.0016	0.9441	35.509	No	No	No	NA	Yes
ER+ Breast cancer (ieu)	Psoriasis (finn)	69970	rs72658071	T	A	0.0201	0.12412	6.6147e-10	0.061	-0.1145	0.0607002	38.1322	Yes	No	Yes	Yes	Yes
ER+ Breast cancer (ieu)	Psoriasis (finn)	69970	rs73169097	T	C	0.01807	0.11827	6.00897e-11	0.0333	0.0411	0.2174	42.8384	No	No	No	NA	Yes
ER+ Breast cancer (ieu)	Psoriasis (finn)	69970	rs748609	C	T	0.01217	-0.07886	9.06358e-11	0.0228	0.0237	0.2991	41.9887	No	No	No	NA	Yes
ER+ Breast cancer (ieu)	Psoriasis (finn)	69970	rs7664956	T	G	0.01822	-0.14188	6.84227e-15	0.0335	-0.0409	0.2225	60.6381	No	No	No	NA	Yes
ER+ Breast cancer (ieu)	Psoriasis (finn)	69970	rs78540526	T	C	0.02008	0.34454	5.51569e-66	0.0396	0.0114	0.7732	294.41	No	No	No	NA	Yes
ER+ Breast cancer (ieu)	Psoriasis (finn)	69970	rs9397437	A	G	0.02253	0.1367	1.29739e-09	0.0637	-0.0538	0.3981	36.8141	No	No	No	NA	Yes
ER+ Breast cancer (ieu)	Psoriasis (finn)	69970	rs941764	G	A	0.01201	0.07086	3.66311e-09	0.0235	-0.012	0.6105	34.811	No	No	No	NA	Yes
ER+ Breast cancer (ieu)	Psoriasis (finn)	69970	rs9693444	C	A	0.01217	-0.06922	1.2844e-08	0.0237	-0.0398	0.0931108	32.3506	No	No	No	NA	Yes
ER+ Breast cancer (ieu)	Psoriasis (finn)	69970	rs9938021	G	C	0.01342	0.08794	5.60144e-11	0.0249	-0.0025	0.9196	42.9406	No	No	No	NA	Yes
Her2- Breast cancer (finn)	Psoriasis (ebi)	102359	rs11599804	A	G	0.0277	0.1517	4.16601e-08	0.0278438	-0.0525573	0.0590827	29.9924	No	No	No	NA	Yes
Her2+ Breast cancer (finn)	Psoriasis (ebi)	103530	rs1078806	G	A	0.0239	0.2588	2.31313e-27	0.0252421	-0.0506619	0.0447445	117.255	No	No	No	NA	Yes

## Sheet: Table S4
Table S4 Characterization of datasets for psoriasis and breast cancer
Traits	Data sources	Year	ID	Case/Control	Sample size	Population
Psoriasis dataset
Psoriasis	FinnGen	2021	finn-b-L12_PSORIASIS	4510/212242	216752	European
Psoriasis	EBI	2012	ebi-a-GCST005527	10588/22806	33394	European
Breast cancer dataset
Breast cancer	IEU	2017	ieu-a-1130	46785/42892	89677	European
ER- Breast cancer	IEU	2017	ieu-a-1136	7333/42892	50225	European
ER+ Breast cancer	IEU	2017	ieu-a-1133	27078/42892	69970	European
Her2- Breast cancer	FinnGen	2021	finn-b-C3_BREAST_HERNEG_EXALLC	3092/99267	102359	European
Her2+ Breast cancer	FinnGen	2021	finn-b-C3_BREAST_HERPLUS_EXALLC	4263/99267	103530	European
Testing dataset
Breast cancer	UK Biobank/IEU	2021	ieu-b-4810	13879/198523	212402	European
Psoriasis	UK Biobank/IEU	2018	ukb-b-10537	5314/457619	462933	European

## Sheet: Table S5
Table S5 Characterization of datasets for transcriptome
Dataset	Number of normal healthy samples	Number of non-lesional samples	Number of lesional samples	Platforms	Last update date	Citation(s)
GSE13355	64	58	58	GPL570	43902	PMID: 19169254 PMID: 21483750 PMID: 21129726
GSE14905	21	28	33	GPL570	43549	PMID: 18648529
GSE30999	NA	85	85	GPL570	43549	PMID: 22763790 PMID: 27667537
GSE117239	NA	84	240	GPL570	43549	PMID: 30703387
GSE7904	7	12	43	GPL570	43549	PMID: 16473279
TCGA-BRCA	NA	113	1104	NA	NA	NA

## Sheet: Table S6
Table S6 MR estimates of the casual relationships between psoriasis (exposure) and breast cancer (outcome) risks.
exposure	outcome	Method	NSNP	BETA	SE	OR	OR_lci95	OR_uci95	P-val	FDR
Psoriasis (finn)	Breast cancer (ieu)	MR Egger	16	0.0212448	0.0192271	1.02147	0.983694	1.0607	0.287813	0.719534
Psoriasis (finn)	Breast cancer (ieu)	Weighted median	16	0.0186968	0.0152449	1.01887	0.988879	1.04978	0.220038	0.550094
Psoriasis (finn)	Breast cancer (ieu)	Inverse variance weighted	16	0.0266583	0.0115935	1.02702	1.00394	1.05062	0.0214816	0.0537039
Psoriasis (finn)	Breast cancer (ieu)	Simple mode	16	0.0186182	0.0346752	1.01879	0.951853	1.09044	0.59919	0.65418
Psoriasis (finn)	Breast cancer (ieu)	Weighted mode	16	0.0170429	0.0152614	1.01719	0.987213	1.04808	0.281678	0.704196
Psoriasis (finn)	ER- Breast cancer (ieu)	MR Egger	16	0.0970982	0.0360222	1.10197	1.02685	1.18258	0.017409	0.0870451
Psoriasis (finn)	ER- Breast cancer (ieu)	Weighted median	16	0.0795856	0.0284124	1.08284	1.02419	1.14485	0.00509311	0.0254655
Psoriasis (finn)	ER- Breast cancer (ieu)	Inverse variance weighted	16	0.0543178	0.0224176	1.05582	1.01043	1.10325	0.0153933	0.0537039
Psoriasis (finn)	ER- Breast cancer (ieu)	Simple mode	16	0.0702141	0.0499443	1.07274	0.972703	1.18306	0.180144	0.45036
Psoriasis (finn)	ER- Breast cancer (ieu)	Weighted mode	16	0.0775613	0.0278085	1.08065	1.02332	1.14118	0.0137584	0.068792
Psoriasis (finn)	ER+ Breast cancer (ieu)	MR Egger	16	-0.00906443	0.0276894	0.990977	0.938628	1.04624	0.748238	0.817297
Psoriasis (finn)	ER+ Breast cancer (ieu)	Weighted median	16	-0.00683648	0.0181007	0.993187	0.958569	1.02905	0.70566	0.938408
Psoriasis (finn)	ER+ Breast cancer (ieu)	Inverse variance weighted	16	0.00939568	0.0169232	1.00944	0.976506	1.04348	0.578762	0.70332
Psoriasis (finn)	ER+ Breast cancer (ieu)	Simple mode	16	0.0969068	0.048713	1.10176	1.00143	1.21214	0.0652185	0.326092
Psoriasis (finn)	ER+ Breast cancer (ieu)	Weighted mode	16	-0.00980044	0.0190118	0.990247	0.954027	1.02784	0.613722	0.858127
Psoriasis (ebi)	Her2- Breast cancer (finn)	MR Egger	49	0.00192701	0.00829459	1.00193	0.985772	1.01835	0.817297	0.817297
Psoriasis (ebi)	Her2- Breast cancer (finn)	Weighted median	49	-0.000916617	0.00855855	0.999084	0.982464	1.01598	0.91471	0.938408
Psoriasis (ebi)	Her2- Breast cancer (finn)	Inverse variance weighted	49	0.00248401	0.00652242	1.00249	0.989753	1.01539	0.70332	0.70332
Psoriasis (ebi)	Her2- Breast cancer (finn)	Simple mode	49	0.00630177	0.0139798	1.00632	0.979122	1.03428	0.65418	0.65418
Psoriasis (ebi)	Her2- Breast cancer (finn)	Weighted mode	49	0.00317915	0.00782921	1.00318	0.987908	1.0187	0.686501	0.858127
Psoriasis (ebi)	Her2+ Breast cancer (finn)	MR Egger	49	0.00458291	0.00633835	1.00459	0.99219	1.01715	0.473236	0.788726
Psoriasis (ebi)	Her2+ Breast cancer (finn)	Weighted median	49	-0.00056116	0.00726219	0.999439	0.985314	1.01377	0.938408	0.938408
Psoriasis (ebi)	Her2+ Breast cancer (finn)	Inverse variance weighted	49	0.00340734	0.00503594	1.00341	0.993558	1.01337	0.498658	0.70332
Psoriasis (ebi)	Her2+ Breast cancer (finn)	Simple mode	49	0.00856994	0.0117751	1.00861	0.985596	1.03216	0.47027	0.65418
Psoriasis (ebi)	Her2+ Breast cancer (finn)	Weighted mode	49	-0.000444256	0.00664859	0.999556	0.986615	1.01267	0.947003	0.947003

## Sheet: Table S7
Table S7 MR estimates of the casual relationships between breast cancer (exposure) and psoriasis (outcome) risks.
exposure	outcome	Method	NSNP	BETA	SE	OR	OR_lci95	OR_uci95	P-val	FDR
Breast cancer (ieu)	Psoriasis (finn)	MR Egger	41	-0.000322802	0.0928648	0.999677	0.83332	1.19925	0.997244	0.997244
Breast cancer (ieu)	Psoriasis (finn)	Weighted median	41	0.0390016	0.0595033	1.03977	0.925312	1.16839	0.512176	0.512176
Breast cancer (ieu)	Psoriasis (finn)	Inverse variance weighted	41	0.0610356	0.0429965	1.06294	0.97703	1.1564	0.155739	0.181625
Breast cancer (ieu)	Psoriasis (finn)	Simple mode	41	0.0354022	0.102122	1.03604	0.8481	1.26562	0.730659	0.730659
Breast cancer (ieu)	Psoriasis (finn)	Weighted mode	41	0.047894	0.0573597	1.04906	0.937507	1.17389	0.40869	0.463604
ER- Breast cancer (ieu)	Psoriasis (finn)	MR Egger	5	-0.567658	0.408052	0.566852	0.254758	1.26128	0.258402	0.775207
ER- Breast cancer (ieu)	Psoriasis (finn)	Weighted median	5	0.111983	0.102202	1.11849	0.915456	1.36656	0.273208	0.512176
ER- Breast cancer (ieu)	Psoriasis (finn)	Inverse variance weighted	5	0.125993	0.0943224	1.13427	0.942821	1.3646	0.181625	0.181625
ER- Breast cancer (ieu)	Psoriasis (finn)	Simple mode	5	0.107488	0.130239	1.11348	0.86262	1.43729	0.45557	0.690295
ER- Breast cancer (ieu)	Psoriasis (finn)	Weighted mode	5	0.105429	0.130231	1.11119	0.86086	1.43431	0.463604	0.463604
ER+ Breast cancer (ieu)	Psoriasis (finn)	MR Egger	39	0.0307894	0.0773206	1.03127	0.886248	1.20002	0.692768	0.997244
ER+ Breast cancer (ieu)	Psoriasis (finn)	Weighted median	39	0.0345593	0.0512959	1.03516	0.936149	1.14465	0.500486	0.512176
ER+ Breast cancer (ieu)	Psoriasis (finn)	Inverse variance weighted	39	0.0583484	0.0368539	1.06008	0.986211	1.13949	0.113368	0.181625
ER+ Breast cancer (ieu)	Psoriasis (finn)	Simple mode	39	0.0644776	0.0864193	1.0666	0.900411	1.26347	0.460197	0.690295
ER+ Breast cancer (ieu)	Psoriasis (finn)	Weighted mode	39	0.0466655	0.0540793	1.04777	0.942396	1.16493	0.393601	0.463604
Her2- Breast cancer (finn)	Psoriasis (ebi)	Wald ratio	1	-0.346456	0.183545	0.70719	0.493514	1.01338	0.0590828	0.0590828
Her2+ Breast cancer (finn)	Psoriasis (ebi)	Wald ratio	1	-0.195757	0.0975352	0.822212	0.679141	0.995422	0.0447454	0.0590828

## Sheet: Table S8
Table S8 Sensitivity results of MR analysis between psoriasis (exposure) and breast cancer (outcome).
exposure	outcome	IVW_Q	IVW_Q_Pvalue	MR_Egger_Q	MR_Egger_Q_Pvalue	Egger_intercept	Pleiotropy_Pvalue	IF_PRESSO_Outlier_Corrected	Presso_beta	Presso_se	Presso_Result_Pvalue	Presso_Global.Test_Pvalue
Psoriasis (finn)	Breast cancer (ieu)	14.8446	0.462671	14.7098	0.398278	0.00208189	0.725563	No	0.0266583	0.0115333	0.035433	0.5106
Psoriasis (finn)	ER- Breast cancer (ieu)	13.9378	0.53025	11.6359	0.63552	-0.0166999	0.151464	No	0.0543178	0.0216094	0.0238553	0.543
Psoriasis (finn)	ER+ Breast cancer (ieu)	22.8045	0.0883796	21.6925	0.0851584	0.00707496	0.411146	No	0.00939568	0.0169233	0.586947	0.111
Psoriasis (ebi)	Her2- Breast cancer (finn)	60.5424	0.105693	60.5266	0.0889231	0.00121388	0.912407	No	0.00248401	0.00652242	0.705001	0.1206
Psoriasis (ebi)	Her2+ Breast cancer (finn)	35.2762	0.913948	35.1829	0.897749	-0.00256214	0.761386	No	0.00340734	0.00431719	0.433848	0.901

## Sheet: Table S9
Table S9 Sensitivity results of MR analysis between breast cancer (exposure) and psoriasis (outcome).
exposure	outcome	Cancer	IVW_Q	IVW_Q_Pvalue	MR_Egger_Q	MR_Egger_Q_Pvalue	Egger_intercept	Pleiotropy_Pvalue	IF_PRESSO_Outlier_Corrected	Presso_beta	Presso_se	Presso_Result_Pvalue	Presso_Global.Test_Pvalue
Breast cancer (ieu)	Psoriasis (finn)	Breast cancer	51.2556	0.109415	50.5334	0.102129	0.00767294	0.459793	No	0.0610356	0.0429965	0.163486	0.1138
ER- Breast cancer (ieu)	Psoriasis (finn)	Breast cancer	5.32683	0.255376	2.31637	0.509393	0.111803	0.181136	No	0.125993	0.0943224	0.252561	0.349
ER+ Breast cancer (ieu)	Psoriasis (finn)	Breast cancer	44.8633	0.206166	44.6635	0.180829	0.00383395	0.686507	No	0.0583484	0.0368539	0.121656	0.21
Her2- Breast cancer (finn)	Psoriasis (ebi)	Breast cancer	NA	NA	NA	NA	NA	NA	NA	NA	NA	NA	NA
Her2+ Breast cancer (finn)	Psoriasis (ebi)	Breast cancer	NA	NA	NA	NA	NA	NA	NA	NA	NA	NA	NA

## Sheet: Table S10
Table S10 Sensitivity results of MR analysis between psoriasis (exposure) and breast cancer (outcome) (leave-one-out).
exposure	outcome	id.exposure	id.outcome	samplesize	SNP	b	se	p
Psoriasis (finn)	Breast cancer (ieu)	finn-b-L12_PSORIASIS	ieu-a-1130	89677	rs10829130	0.0273591	0.0119928	0.0225306
Psoriasis (finn)	Breast cancer (ieu)	finn-b-L12_PSORIASIS	ieu-a-1130	89677	rs12188300	0.0229964	0.0119245	0.0537942
Psoriasis (finn)	Breast cancer (ieu)	finn-b-L12_PSORIASIS	ieu-a-1130	89677	rs12713428	0.0249426	0.0118208	0.0348538
Psoriasis (finn)	Breast cancer (ieu)	finn-b-L12_PSORIASIS	ieu-a-1130	89677	rs13210419	0.0331292	0.0164345	0.0438179
Psoriasis (finn)	Breast cancer (ieu)	finn-b-L12_PSORIASIS	ieu-a-1130	89677	rs138009430	0.0266625	0.0119504	0.0256742
Psoriasis (finn)	Breast cancer (ieu)	finn-b-L12_PSORIASIS	ieu-a-1130	89677	rs17728338	0.0285494	0.0117045	0.0147201
Psoriasis (finn)	Breast cancer (ieu)	finn-b-L12_PSORIASIS	ieu-a-1130	89677	rs181316459	0.0277469	0.0117947	0.0186482
Psoriasis (finn)	Breast cancer (ieu)	finn-b-L12_PSORIASIS	ieu-a-1130	89677	rs2021511	0.025329	0.0117486	0.0310908
Psoriasis (finn)	Breast cancer (ieu)	finn-b-L12_PSORIASIS	ieu-a-1130	89677	rs2853973	0.0309059	0.012665	0.0146769
Psoriasis (finn)	Breast cancer (ieu)	finn-b-L12_PSORIASIS	ieu-a-1130	89677	rs28998802	0.0284733	0.0116981	0.0149325
Psoriasis (finn)	Breast cancer (ieu)	finn-b-L12_PSORIASIS	ieu-a-1130	89677	rs3094560	0.0189765	0.0120417	0.115051
Psoriasis (finn)	Breast cancer (ieu)	finn-b-L12_PSORIASIS	ieu-a-1130	89677	rs4713605	0.0282648	0.0118717	0.0172725
Psoriasis (finn)	Breast cancer (ieu)	finn-b-L12_PSORIASIS	ieu-a-1130	89677	rs60600003	0.0254022	0.0117653	0.0308445
Psoriasis (finn)	Breast cancer (ieu)	finn-b-L12_PSORIASIS	ieu-a-1130	89677	rs674451	0.0282299	0.0116874	0.0157173
Psoriasis (finn)	Breast cancer (ieu)	finn-b-L12_PSORIASIS	ieu-a-1130	89677	rs9277195	0.0264155	0.012054	0.02842
Psoriasis (finn)	Breast cancer (ieu)	finn-b-L12_PSORIASIS	ieu-a-1130	89677	rs9481169	0.0262413	0.0120828	0.0298725
Psoriasis (finn)	Breast cancer (ieu)	finn-b-L12_PSORIASIS	ieu-a-1130	89677	All	0.0266583	0.0115935	0.0214816
Psoriasis (finn)	ER- Breast cancer (ieu)	finn-b-L12_PSORIASIS	ieu-a-1136	50225	rs10829130	0.0527484	0.0226499	0.0198665
Psoriasis (finn)	ER- Breast cancer (ieu)	finn-b-L12_PSORIASIS	ieu-a-1136	50225	rs12188300	0.0517413	0.0230302	0.0246608
Psoriasis (finn)	ER- Breast cancer (ieu)	finn-b-L12_PSORIASIS	ieu-a-1136	50225	rs12713428	0.056324	0.0227487	0.0132894
Psoriasis (finn)	ER- Breast cancer (ieu)	finn-b-L12_PSORIASIS	ieu-a-1136	50225	rs13210419	0.0253816	0.0315718	0.421436
Psoriasis (finn)	ER- Breast cancer (ieu)	finn-b-L12_PSORIASIS	ieu-a-1136	50225	rs138009430	0.0544272	0.0224414	0.0152958
Psoriasis (finn)	ER- Breast cancer (ieu)	finn-b-L12_PSORIASIS	ieu-a-1136	50225	rs17728338	0.0565113	0.0226285	0.0125123
Psoriasis (finn)	ER- Breast cancer (ieu)	finn-b-L12_PSORIASIS	ieu-a-1136	50225	rs181316459	0.053568	0.0225888	0.0177186
Psoriasis (finn)	ER- Breast cancer (ieu)	finn-b-L12_PSORIASIS	ieu-a-1136	50225	rs2021511	0.051771	0.0226148	0.0220645
Psoriasis (finn)	ER- Breast cancer (ieu)	finn-b-L12_PSORIASIS	ieu-a-1136	50225	rs2853973	0.0572879	0.0243501	0.018639
Psoriasis (finn)	ER- Breast cancer (ieu)	finn-b-L12_PSORIASIS	ieu-a-1136	50225	rs28998802	0.0634675	0.0226079	0.00499572
Psoriasis (finn)	ER- Breast cancer (ieu)	finn-b-L12_PSORIASIS	ieu-a-1136	50225	rs3094560	0.0590273	0.023258	0.0111509
Psoriasis (finn)	ER- Breast cancer (ieu)	finn-b-L12_PSORIASIS	ieu-a-1136	50225	rs4713605	0.0536878	0.0227613	0.0183377
Psoriasis (finn)	ER- Breast cancer (ieu)	finn-b-L12_PSORIASIS	ieu-a-1136	50225	rs60600003	0.0544766	0.0226064	0.015962
Psoriasis (finn)	ER- Breast cancer (ieu)	finn-b-L12_PSORIASIS	ieu-a-1136	50225	rs674451	0.0552089	0.0225958	0.0145526
Psoriasis (finn)	ER- Breast cancer (ieu)	finn-b-L12_PSORIASIS	ieu-a-1136	50225	rs9277195	0.0568495	0.0226464	0.0120623
Psoriasis (finn)	ER- Breast cancer (ieu)	finn-b-L12_PSORIASIS	ieu-a-1136	50225	rs9481169	0.0530908	0.0227233	0.0194702
Psoriasis (finn)	ER- Breast cancer (ieu)	finn-b-L12_PSORIASIS	ieu-a-1136	50225	All	0.0543178	0.0224176	0.0153933
Psoriasis (finn)	ER+ Breast cancer (ieu)	finn-b-L12_PSORIASIS	ieu-a-1133	69970	rs10829130	0.0114399	0.0172858	0.508094
Psoriasis (finn)	ER+ Breast cancer (ieu)	finn-b-L12_PSORIASIS	ieu-a-1133	69970	rs12188300	0.00362814	0.0167852	0.82887
Psoriasis (finn)	ER+ Breast cancer (ieu)	finn-b-L12_PSORIASIS	ieu-a-1133	69970	rs12713428	0.00733161	0.0174921	0.675115
Psoriasis (finn)	ER+ Breast cancer (ieu)	finn-b-L12_PSORIASIS	ieu-a-1133	69970	rs13210419	0.0243839	0.0236303	0.302125
Psoriasis (finn)	ER+ Breast cancer (ieu)	finn-b-L12_PSORIASIS	ieu-a-1133	69970	rs138009430	0.00897071	0.0173777	0.605702
Psoriasis (finn)	ER+ Breast cancer (ieu)	finn-b-L12_PSORIASIS	ieu-a-1133	69970	rs17728338	0.0117094	0.0171105	0.493762
Psoriasis (finn)	ER+ Breast cancer (ieu)	finn-b-L12_PSORIASIS	ieu-a-1133	69970	rs181316459	0.0111338	0.0172516	0.518684
Psoriasis (finn)	ER+ Breast cancer (ieu)	finn-b-L12_PSORIASIS	ieu-a-1133	69970	rs2021511	0.00815056	0.0175002	0.641401
Psoriasis (finn)	ER+ Breast cancer (ieu)	finn-b-L12_PSORIASIS	ieu-a-1133	69970	rs2853973	0.0161017	0.0185098	0.384355
Psoriasis (finn)	ER+ Breast cancer (ieu)	finn-b-L12_PSORIASIS	ieu-a-1133	69970	rs28998802	0.00925082	0.017675	0.600706
Psoriasis (finn)	ER+ Breast cancer (ieu)	finn-b-L12_PSORIASIS	ieu-a-1133	69970	rs3094560	-0.000898492	0.0151146	0.952597
Psoriasis (finn)	ER+ Breast cancer (ieu)	finn-b-L12_PSORIASIS	ieu-a-1133	69970	rs4713605	0.0119582	0.0173534	0.490762
Psoriasis (finn)	ER+ Breast cancer (ieu)	finn-b-L12_PSORIASIS	ieu-a-1133	69970	rs60600003	0.00703731	0.0170067	0.679024
Psoriasis (finn)	ER+ Breast cancer (ieu)	finn-b-L12_PSORIASIS	ieu-a-1133	69970	rs674451	0.0118877	0.0168588	0.480729
Psoriasis (finn)	ER+ Breast cancer (ieu)	finn-b-L12_PSORIASIS	ieu-a-1133	69970	rs9277195	0.00670983	0.0169806	0.692735
Psoriasis (finn)	ER+ Breast cancer (ieu)	finn-b-L12_PSORIASIS	ieu-a-1133	69970	rs9481169	0.0087474	0.0177272	0.621698
Psoriasis (finn)	ER+ Breast cancer (ieu)	finn-b-L12_PSORIASIS	ieu-a-1133	69970	All	0.00939568	0.0169232	0.578762
Psoriasis (ebi)	Her2- Breast cancer (finn)	ebi-a-GCST005527	finn-b-C3_BREAST_HERNEG_EXALLC	NA	rs113866081	0.00384859	0.00649885	0.55372
Psoriasis (ebi)	Her2- Breast cancer (finn)	ebi-a-GCST005527	finn-b-C3_BREAST_HERNEG_EXALLC	NA	rs114071237	0.00144317	0.0064885	0.823987
Psoriasis (ebi)	Her2- Breast cancer (finn)	ebi-a-GCST005527	finn-b-C3_BREAST_HERNEG_EXALLC	NA	rs114835245	0.0020717	0.00650772	0.750223
Psoriasis (ebi)	Her2- Breast cancer (finn)	ebi-a-GCST005527	finn-b-C3_BREAST_HERNEG_EXALLC	NA	rs116054851	0.00114362	0.00659476	0.862327
Psoriasis (ebi)	Her2- Breast cancer (finn)	ebi-a-GCST005527	finn-b-C3_BREAST_HERNEG_EXALLC	NA	rs11648503	0.00230896	0.00657231	0.725351
Psoriasis (ebi)	Her2- Breast cancer (finn)	ebi-a-GCST005527	finn-b-C3_BREAST_HERNEG_EXALLC	NA	rs11652075	0.00213916	0.00644922	0.740122
Psoriasis (ebi)	Her2- Breast cancer (finn)	ebi-a-GCST005527	finn-b-C3_BREAST_HERNEG_EXALLC	NA	rs116976310	0.00236981	0.00659608	0.719389
Psoriasis (ebi)	Her2- Breast cancer (finn)	ebi-a-GCST005527	finn-b-C3_BREAST_HERNEG_EXALLC	NA	rs117094752	0.00199721	0.00654432	0.760228
Psoriasis (ebi)	Her2- Breast cancer (finn)	ebi-a-GCST005527	finn-b-C3_BREAST_HERNEG_EXALLC	NA	rs117135073	0.0024873	0.00662773	0.707447
Psoriasis (ebi)	Her2- Breast cancer (finn)	ebi-a-GCST005527	finn-b-C3_BREAST_HERNEG_EXALLC	NA	rs117505735	0.002727	0.00661449	0.680137
Psoriasis (ebi)	Her2- Breast cancer (finn)	ebi-a-GCST005527	finn-b-C3_BREAST_HERNEG_EXALLC	NA	rs117950837	0.00228918	0.00660303	0.728827
Psoriasis (ebi)	Her2- Breast cancer (finn)	ebi-a-GCST005527	finn-b-C3_BREAST_HERNEG_EXALLC	NA	rs12135210	0.00237122	0.00660922	0.719763
Psoriasis (ebi)	Her2- Breast cancer (finn)	ebi-a-GCST005527	finn-b-C3_BREAST_HERNEG_EXALLC	NA	rs13201757	0.0030231	0.0066685	0.650304
Psoriasis (ebi)	Her2- Breast cancer (finn)	ebi-a-GCST005527	finn-b-C3_BREAST_HERNEG_EXALLC	NA	rs13394291	0.00265577	0.00666547	0.690308
Psoriasis (ebi)	Her2- Breast cancer (finn)	ebi-a-GCST005527	finn-b-C3_BREAST_HERNEG_EXALLC	NA	rs141417497	0.000817566	0.00656838	0.900943
Psoriasis (ebi)	Her2- Breast cancer (finn)	ebi-a-GCST005527	finn-b-C3_BREAST_HERNEG_EXALLC	NA	rs146281313	0.00361942	0.00743742	0.626506
Psoriasis (ebi)	Her2- Breast cancer (finn)	ebi-a-GCST005527	finn-b-C3_BREAST_HERNEG_EXALLC	NA	rs17066690	0.00284888	0.00673481	0.672289
Psoriasis (ebi)	Her2- Breast cancer (finn)	ebi-a-GCST005527	finn-b-C3_BREAST_HERNEG_EXALLC	NA	rs17728338	0.00228947	0.00657569	0.727711
Psoriasis (ebi)	Her2- Breast cancer (finn)	ebi-a-GCST005527	finn-b-C3_BREAST_HERNEG_EXALLC	NA	rs1990760	0.00270605	0.00654926	0.679471
Psoriasis (ebi)	Her2- Breast cancer (finn)	ebi-a-GCST005527	finn-b-C3_BREAST_HERNEG_EXALLC	NA	rs2229092	0.00190519	0.0062751	0.761424
Psoriasis (ebi)	Her2- Breast cancer (finn)	ebi-a-GCST005527	finn-b-C3_BREAST_HERNEG_EXALLC	NA	rs2277268	0.00295703	0.0063871	0.643387
Psoriasis (ebi)	Her2- Breast cancer (finn)	ebi-a-GCST005527	finn-b-C3_BREAST_HERNEG_EXALLC	NA	rs2329570	0.00562474	0.00669166	0.400595
Psoriasis (ebi)	Her2- Breast cancer (finn)	ebi-a-GCST005527	finn-b-C3_BREAST_HERNEG_EXALLC	NA	rs30376	0.00263631	0.00657589	0.68849
Psoriasis (ebi)	Her2- Breast cancer (finn)	ebi-a-GCST005527	finn-b-C3_BREAST_HERNEG_EXALLC	NA	rs3135952	0.0033553	0.00661229	0.611851
Psoriasis (ebi)	Her2- Breast cancer (finn)	ebi-a-GCST005527	finn-b-C3_BREAST_HERNEG_EXALLC	NA	rs34413922	0.00255145	0.00663669	0.700648
Psoriasis (ebi)	Her2- Breast cancer (finn)	ebi-a-GCST005527	finn-b-C3_BREAST_HERNEG_EXALLC	NA	rs4768259	0.00296802	0.00662506	0.654154
Psoriasis (ebi)	Her2- Breast cancer (finn)	ebi-a-GCST005527	finn-b-C3_BREAST_HERNEG_EXALLC	NA	rs4845454	0.00274454	0.00656536	0.675923
Psoriasis (ebi)	Her2- Breast cancer (finn)	ebi-a-GCST005527	finn-b-C3_BREAST_HERNEG_EXALLC	NA	rs57939339	0.00307077	0.0064796	0.635561
Psoriasis (ebi)	Her2- Breast cancer (finn)	ebi-a-GCST005527	finn-b-C3_BREAST_HERNEG_EXALLC	NA	rs6031647	0.00248846	0.00659592	0.705971
Psoriasis (ebi)	Her2- Breast cancer (finn)	ebi-a-GCST005527	finn-b-C3_BREAST_HERNEG_EXALLC	NA	rs61774731	0.00202979	0.00702957	0.772772
Psoriasis (ebi)	Her2- Breast cancer (finn)	ebi-a-GCST005527	finn-b-C3_BREAST_HERNEG_EXALLC	NA	rs6714339	0.00241307	0.00659868	0.714597
Psoriasis (ebi)	Her2- Breast cancer (finn)	ebi-a-GCST005527	finn-b-C3_BREAST_HERNEG_EXALLC	NA	rs67543742	0.00208112	0.00643855	0.746523
Psoriasis (ebi)	Her2- Breast cancer (finn)	ebi-a-GCST005527	finn-b-C3_BREAST_HERNEG_EXALLC	NA	rs6755395	0.00292756	0.00653013	0.653925
Psoriasis (ebi)	Her2- Breast cancer (finn)	ebi-a-GCST005527	finn-b-C3_BREAST_HERNEG_EXALLC	NA	rs6833586	0.00240004	0.00668989	0.719778
Psoriasis (ebi)	Her2- Breast cancer (finn)	ebi-a-GCST005527	finn-b-C3_BREAST_HERNEG_EXALLC	NA	rs72669160	0.00240648	0.00659838	0.71533
Psoriasis (ebi)	Her2- Breast cancer (finn)	ebi-a-GCST005527	finn-b-C3_BREAST_HERNEG_EXALLC	NA	rs73277117	0.00171155	0.00678096	0.800728
Psoriasis (ebi)	Her2- Breast cancer (finn)	ebi-a-GCST005527	finn-b-C3_BREAST_HERNEG_EXALLC	NA	rs73695700	0.00226531	0.00654488	0.729253
Psoriasis (ebi)	Her2- Breast cancer (finn)	ebi-a-GCST005527	finn-b-C3_BREAST_HERNEG_EXALLC	NA	rs74864202	0.00207405	0.00671006	0.757249
Psoriasis (ebi)	Her2- Breast cancer (finn)	ebi-a-GCST005527	finn-b-C3_BREAST_HERNEG_EXALLC	NA	rs75430970	0.00272172	0.00655807	0.678128
Psoriasis (ebi)	Her2- Breast cancer (finn)	ebi-a-GCST005527	finn-b-C3_BREAST_HERNEG_EXALLC	NA	rs76930577	-6.99737e-05	0.00677999	0.991765
Psoriasis (ebi)	Her2- Breast cancer (finn)	ebi-a-GCST005527	finn-b-C3_BREAST_HERNEG_EXALLC	NA	rs77464075	0.00128532	0.0063872	0.840516
Psoriasis (ebi)	Her2- Breast cancer (finn)	ebi-a-GCST005527	finn-b-C3_BREAST_HERNEG_EXALLC	NA	rs77520588	0.00189781	0.00657146	0.772738
Psoriasis (ebi)	Her2- Breast cancer (finn)	ebi-a-GCST005527	finn-b-C3_BREAST_HERNEG_EXALLC	NA	rs77840275	0.00262376	0.00658918	0.690488
Psoriasis (ebi)	Her2- Breast cancer (finn)	ebi-a-GCST005527	finn-b-C3_BREAST_HERNEG_EXALLC	NA	rs78580783	0.00289671	0.00649912	0.655808
Psoriasis (ebi)	Her2- Breast cancer (finn)	ebi-a-GCST005527	finn-b-C3_BREAST_HERNEG_EXALLC	NA	rs78636848	0.00327686	0.00648933	0.613586
Psoriasis (ebi)	Her2- Breast cancer (finn)	ebi-a-GCST005527	finn-b-C3_BREAST_HERNEG_EXALLC	NA	rs7865117	0.00350479	0.00627173	0.576282
Psoriasis (ebi)	Her2- Breast cancer (finn)	ebi-a-GCST005527	finn-b-C3_BREAST_HERNEG_EXALLC	NA	rs80174646	0.0025613	0.00659065	0.697552
Psoriasis (ebi)	Her2- Breast cancer (finn)	ebi-a-GCST005527	finn-b-C3_BREAST_HERNEG_EXALLC	NA	rs892085	0.00269439	0.00654881	0.680756
Psoriasis (ebi)	Her2- Breast cancer (finn)	ebi-a-GCST005527	finn-b-C3_BREAST_HERNEG_EXALLC	NA	rs9525864	0.002697	0.00655672	0.680828
Psoriasis (ebi)	Her2- Breast cancer (finn)	ebi-a-GCST005527	finn-b-C3_BREAST_HERNEG_EXALLC	NA	All	0.00248401	0.00652242	0.70332
Psoriasis (ebi)	Her2+ Breast cancer (finn)	ebi-a-GCST005527	finn-b-C3_BREAST_HERPLUS_EXALLC	NA	rs113866081	0.00250866	0.00508451	0.621735
Psoriasis (ebi)	Her2+ Breast cancer (finn)	ebi-a-GCST005527	finn-b-C3_BREAST_HERPLUS_EXALLC	NA	rs114071237	0.00350959	0.0050674	0.488572
Psoriasis (ebi)	Her2+ Breast cancer (finn)	ebi-a-GCST005527	finn-b-C3_BREAST_HERPLUS_EXALLC	NA	rs114835245	0.00316884	0.00504339	0.529797
Psoriasis (ebi)	Her2+ Breast cancer (finn)	ebi-a-GCST005527	finn-b-C3_BREAST_HERPLUS_EXALLC	NA	rs116054851	0.00297934	0.00511466	0.560223
Psoriasis (ebi)	Her2+ Breast cancer (finn)	ebi-a-GCST005527	finn-b-C3_BREAST_HERPLUS_EXALLC	NA	rs11648503	0.00319276	0.00504082	0.526485
Psoriasis (ebi)	Her2+ Breast cancer (finn)	ebi-a-GCST005527	finn-b-C3_BREAST_HERPLUS_EXALLC	NA	rs11652075	0.00330336	0.00503928	0.512132
Psoriasis (ebi)	Her2+ Breast cancer (finn)	ebi-a-GCST005527	finn-b-C3_BREAST_HERPLUS_EXALLC	NA	rs116976310	0.00349077	0.00504436	0.488928
Psoriasis (ebi)	Her2+ Breast cancer (finn)	ebi-a-GCST005527	finn-b-C3_BREAST_HERPLUS_EXALLC	NA	rs117094752	0.0034994	0.00505076	0.488406
Psoriasis (ebi)	Her2+ Breast cancer (finn)	ebi-a-GCST005527	finn-b-C3_BREAST_HERPLUS_EXALLC	NA	rs117135073	0.00385521	0.0050642	0.446497
Psoriasis (ebi)	Her2+ Breast cancer (finn)	ebi-a-GCST005527	finn-b-C3_BREAST_HERPLUS_EXALLC	NA	rs117505735	0.00311122	0.0050603	0.538668
Psoriasis (ebi)	Her2+ Breast cancer (finn)	ebi-a-GCST005527	finn-b-C3_BREAST_HERPLUS_EXALLC	NA	rs117950837	0.00365668	0.00505237	0.469216
Psoriasis (ebi)	Her2+ Breast cancer (finn)	ebi-a-GCST005527	finn-b-C3_BREAST_HERPLUS_EXALLC	NA	rs12135210	0.00317681	0.00505205	0.529469
Psoriasis (ebi)	Her2+ Breast cancer (finn)	ebi-a-GCST005527	finn-b-C3_BREAST_HERPLUS_EXALLC	NA	rs13201757	0.00224523	0.00510835	0.660284
Psoriasis (ebi)	Her2+ Breast cancer (finn)	ebi-a-GCST005527	finn-b-C3_BREAST_HERPLUS_EXALLC	NA	rs13394291	0.00338043	0.00509395	0.506936
Psoriasis (ebi)	Her2+ Breast cancer (finn)	ebi-a-GCST005527	finn-b-C3_BREAST_HERPLUS_EXALLC	NA	rs141417497	0.00291225	0.00512126	0.569588
Psoriasis (ebi)	Her2+ Breast cancer (finn)	ebi-a-GCST005527	finn-b-C3_BREAST_HERPLUS_EXALLC	NA	rs146281313	0.00645313	0.00569385	0.257067
Psoriasis (ebi)	Her2+ Breast cancer (finn)	ebi-a-GCST005527	finn-b-C3_BREAST_HERPLUS_EXALLC	NA	rs17066690	0.00273571	0.00514721	0.595077
Psoriasis (ebi)	Her2+ Breast cancer (finn)	ebi-a-GCST005527	finn-b-C3_BREAST_HERPLUS_EXALLC	NA	rs17728338	0.0036296	0.00504231	0.47163
Psoriasis (ebi)	Her2+ Breast cancer (finn)	ebi-a-GCST005527	finn-b-C3_BREAST_HERPLUS_EXALLC	NA	rs1990760	0.00340606	0.00504019	0.49918
Psoriasis (ebi)	Her2+ Breast cancer (finn)	ebi-a-GCST005527	finn-b-C3_BREAST_HERPLUS_EXALLC	NA	rs2229092	0.00363237	0.00504038	0.471123
Psoriasis (ebi)	Her2+ Breast cancer (finn)	ebi-a-GCST005527	finn-b-C3_BREAST_HERPLUS_EXALLC	NA	rs2277268	0.00365261	0.00504032	0.46865
Psoriasis (ebi)	Her2+ Breast cancer (finn)	ebi-a-GCST005527	finn-b-C3_BREAST_HERPLUS_EXALLC	NA	rs2329570	0.00183809	0.00524926	0.726218
Psoriasis (ebi)	Her2+ Breast cancer (finn)	ebi-a-GCST005527	finn-b-C3_BREAST_HERPLUS_EXALLC	NA	rs30376	0.00335806	0.00504035	0.50526
Psoriasis (ebi)	Her2+ Breast cancer (finn)	ebi-a-GCST005527	finn-b-C3_BREAST_HERPLUS_EXALLC	NA	rs3135952	0.0037439	0.00509276	0.462253
Psoriasis (ebi)	Her2+ Breast cancer (finn)	ebi-a-GCST005527	finn-b-C3_BREAST_HERPLUS_EXALLC	NA	rs34413922	0.00287574	0.00507051	0.570612
Psoriasis (ebi)	Her2+ Breast cancer (finn)	ebi-a-GCST005527	finn-b-C3_BREAST_HERPLUS_EXALLC	NA	rs4768259	0.00369729	0.00507875	0.466618
Psoriasis (ebi)	Her2+ Breast cancer (finn)	ebi-a-GCST005527	finn-b-C3_BREAST_HERPLUS_EXALLC	NA	rs4845454	0.00364567	0.00504357	0.469781
Psoriasis (ebi)	Her2+ Breast cancer (finn)	ebi-a-GCST005527	finn-b-C3_BREAST_HERPLUS_EXALLC	NA	rs57939339	0.00314341	0.00504697	0.533396
Psoriasis (ebi)	Her2+ Breast cancer (finn)	ebi-a-GCST005527	finn-b-C3_BREAST_HERPLUS_EXALLC	NA	rs6031647	0.00318528	0.00503943	0.52734
Psoriasis (ebi)	Her2+ Breast cancer (finn)	ebi-a-GCST005527	finn-b-C3_BREAST_HERPLUS_EXALLC	NA	rs61774731	0.00603975	0.00537592	0.261233
Psoriasis (ebi)	Her2+ Breast cancer (finn)	ebi-a-GCST005527	finn-b-C3_BREAST_HERPLUS_EXALLC	NA	rs6714339	0.00338145	0.00504347	0.502564
Psoriasis (ebi)	Her2+ Breast cancer (finn)	ebi-a-GCST005527	finn-b-C3_BREAST_HERPLUS_EXALLC	NA	rs67543742	0.00346679	0.00504016	0.491557
Psoriasis (ebi)	Her2+ Breast cancer (finn)	ebi-a-GCST005527	finn-b-C3_BREAST_HERPLUS_EXALLC	NA	rs6755395	0.00351608	0.00504637	0.485956
Psoriasis (ebi)	Her2+ Breast cancer (finn)	ebi-a-GCST005527	finn-b-C3_BREAST_HERPLUS_EXALLC	NA	rs6833586	0.00437827	0.00511384	0.391909
Psoriasis (ebi)	Her2+ Breast cancer (finn)	ebi-a-GCST005527	finn-b-C3_BREAST_HERPLUS_EXALLC	NA	rs72669160	0.00327659	0.0050436	0.515916
Psoriasis (ebi)	Her2+ Breast cancer (finn)	ebi-a-GCST005527	finn-b-C3_BREAST_HERPLUS_EXALLC	NA	rs73277117	0.00363584	0.00519336	0.483868
Psoriasis (ebi)	Her2+ Breast cancer (finn)	ebi-a-GCST005527	finn-b-C3_BREAST_HERPLUS_EXALLC	NA	rs73695700	0.0033796	0.00503967	0.502476
Psoriasis (ebi)	Her2+ Breast cancer (finn)	ebi-a-GCST005527	finn-b-C3_BREAST_HERPLUS_EXALLC	NA	rs74864202	0.00313453	0.00513087	0.541256
Psoriasis (ebi)	Her2+ Breast cancer (finn)	ebi-a-GCST005527	finn-b-C3_BREAST_HERPLUS_EXALLC	NA	rs75430970	0.00339292	0.00504158	0.500956
Psoriasis (ebi)	Her2+ Breast cancer (finn)	ebi-a-GCST005527	finn-b-C3_BREAST_HERPLUS_EXALLC	NA	rs76930577	0.00314537	0.00526972	0.55059
Psoriasis (ebi)	Her2+ Breast cancer (finn)	ebi-a-GCST005527	finn-b-C3_BREAST_HERPLUS_EXALLC	NA	rs77464075	0.00277264	0.0050613	0.583821
Psoriasis (ebi)	Her2+ Breast cancer (finn)	ebi-a-GCST005527	finn-b-C3_BREAST_HERPLUS_EXALLC	NA	rs77520588	0.00297647	0.00506194	0.556526
Psoriasis (ebi)	Her2+ Breast cancer (finn)	ebi-a-GCST005527	finn-b-C3_BREAST_HERPLUS_EXALLC	NA	rs77840275	0.00361613	0.00504294	0.473333
Psoriasis (ebi)	Her2+ Breast cancer (finn)	ebi-a-GCST005527	finn-b-C3_BREAST_HERPLUS_EXALLC	NA	rs78580783	0.00361158	0.00504274	0.473872
Psoriasis (ebi)	Her2+ Breast cancer (finn)	ebi-a-GCST005527	finn-b-C3_BREAST_HERPLUS_EXALLC	NA	rs78636848	0.00333611	0.00505568	0.509335
Psoriasis (ebi)	Her2+ Breast cancer (finn)	ebi-a-GCST005527	finn-b-C3_BREAST_HERPLUS_EXALLC	NA	rs7865117	0.00282771	0.0050475	0.57533
Psoriasis (ebi)	Her2+ Breast cancer (finn)	ebi-a-GCST005527	finn-b-C3_BREAST_HERPLUS_EXALLC	NA	rs80174646	0.00327445	0.00503991	0.515884
Psoriasis (ebi)	Her2+ Breast cancer (finn)	ebi-a-GCST005527	finn-b-C3_BREAST_HERPLUS_EXALLC	NA	rs892085	0.00362026	0.00503973	0.472545
Psoriasis (ebi)	Her2+ Breast cancer (finn)	ebi-a-GCST005527	finn-b-C3_BREAST_HERPLUS_EXALLC	NA	rs9525864	0.00394885	0.00504056	0.433384
Psoriasis (ebi)	Her2+ Breast cancer (finn)	ebi-a-GCST005527	finn-b-C3_BREAST_HERPLUS_EXALLC	NA	All	0.00340734	0.00503594	0.498658

## Sheet: Table S11
Table S11 Sensitivity results of MR analysis between breast cancer (exposure) and psoriasis (outcome) (leave-one-out).
exposure	outcome	id.exposure	id.outcome	samplesize	SNP	b	se	p
Breast cancer (ieu)	Psoriasis (finn)	ieu-a-1130	finn-b-L12_PSORIASIS	NA	rs10179592	0.0603388	0.0436707	0.167071
Breast cancer (ieu)	Psoriasis (finn)	ieu-a-1130	finn-b-L12_PSORIASIS	NA	rs10762849	0.0649076	0.0432326	0.133263
Breast cancer (ieu)	Psoriasis (finn)	ieu-a-1130	finn-b-L12_PSORIASIS	NA	rs10816625	0.0509459	0.0401434	0.204407
Breast cancer (ieu)	Psoriasis (finn)	ieu-a-1130	finn-b-L12_PSORIASIS	NA	rs10941679	0.0599125	0.0442133	0.175392
Breast cancer (ieu)	Psoriasis (finn)	ieu-a-1130	finn-b-L12_PSORIASIS	NA	rs11205303	0.0557939	0.0428343	0.192728
Breast cancer (ieu)	Psoriasis (finn)	ieu-a-1130	finn-b-L12_PSORIASIS	NA	rs11249433	0.0666697	0.0435833	0.126089
Breast cancer (ieu)	Psoriasis (finn)	ieu-a-1130	finn-b-L12_PSORIASIS	NA	rs11693806	0.0561577	0.0435524	0.197249
Breast cancer (ieu)	Psoriasis (finn)	ieu-a-1130	finn-b-L12_PSORIASIS	NA	rs12287832	0.056898	0.0429993	0.185759
Breast cancer (ieu)	Psoriasis (finn)	ieu-a-1130	finn-b-L12_PSORIASIS	NA	rs1361549	0.0605625	0.0437154	0.165936
Breast cancer (ieu)	Psoriasis (finn)	ieu-a-1130	finn-b-L12_PSORIASIS	NA	rs1421085	0.062678	0.0438227	0.152641
Breast cancer (ieu)	Psoriasis (finn)	ieu-a-1130	finn-b-L12_PSORIASIS	NA	rs1432679	0.0648216	0.043496	0.136149
Breast cancer (ieu)	Psoriasis (finn)	ieu-a-1130	finn-b-L12_PSORIASIS	NA	rs1511243	0.058138	0.0437684	0.184075
Breast cancer (ieu)	Psoriasis (finn)	ieu-a-1130	finn-b-L12_PSORIASIS	NA	rs16886181	0.036804	0.0409249	0.36849
Breast cancer (ieu)	Psoriasis (finn)	ieu-a-1130	finn-b-L12_PSORIASIS	NA	rs17465052	0.0649929	0.0440713	0.140287
Breast cancer (ieu)	Psoriasis (finn)	ieu-a-1130	finn-b-L12_PSORIASIS	NA	rs1973765	0.0669038	0.0434844	0.123909
Breast cancer (ieu)	Psoriasis (finn)	ieu-a-1130	finn-b-L12_PSORIASIS	NA	rs2303696	0.066807	0.0433892	0.123629
Breast cancer (ieu)	Psoriasis (finn)	ieu-a-1130	finn-b-L12_PSORIASIS	NA	rs2403907	0.0663717	0.0433091	0.125396
Breast cancer (ieu)	Psoriasis (finn)	ieu-a-1130	finn-b-L12_PSORIASIS	NA	rs2588824	0.059185	0.0435122	0.173769
Breast cancer (ieu)	Psoriasis (finn)	ieu-a-1130	finn-b-L12_PSORIASIS	NA	rs2747652	0.0637548	0.0436104	0.143764
Breast cancer (ieu)	Psoriasis (finn)	ieu-a-1130	finn-b-L12_PSORIASIS	NA	rs2787486	0.0600664	0.0438413	0.170659
Breast cancer (ieu)	Psoriasis (finn)	ieu-a-1130	finn-b-L12_PSORIASIS	NA	rs2853669	0.0599356	0.0436598	0.169819
Breast cancer (ieu)	Psoriasis (finn)	ieu-a-1130	finn-b-L12_PSORIASIS	NA	rs2981579	0.0679103	0.0474181	0.152098
Breast cancer (ieu)	Psoriasis (finn)	ieu-a-1130	finn-b-L12_PSORIASIS	NA	rs34914085	0.0614244	0.0437453	0.160278
Breast cancer (ieu)	Psoriasis (finn)	ieu-a-1130	finn-b-L12_PSORIASIS	NA	rs35668161	0.0551049	0.0460954	0.231909
Breast cancer (ieu)	Psoriasis (finn)	ieu-a-1130	finn-b-L12_PSORIASIS	NA	rs4442975	0.059329	0.044712	0.184537
Breast cancer (ieu)	Psoriasis (finn)	ieu-a-1130	finn-b-L12_PSORIASIS	NA	rs55951719	0.0642907	0.0435004	0.139425
Breast cancer (ieu)	Psoriasis (finn)	ieu-a-1130	finn-b-L12_PSORIASIS	NA	rs571978	0.0616739	0.0442372	0.163268
Breast cancer (ieu)	Psoriasis (finn)	ieu-a-1130	finn-b-L12_PSORIASIS	NA	rs5995862	0.0555621	0.0436369	0.202918
Breast cancer (ieu)	Psoriasis (finn)	ieu-a-1130	finn-b-L12_PSORIASIS	NA	rs62237573	0.0822392	0.0415536	0.0478031
Breast cancer (ieu)	Psoriasis (finn)	ieu-a-1130	finn-b-L12_PSORIASIS	NA	rs6762558	0.0609245	0.0438053	0.164285
Breast cancer (ieu)	Psoriasis (finn)	ieu-a-1130	finn-b-L12_PSORIASIS	NA	rs676256	0.0618584	0.0442344	0.161986
Breast cancer (ieu)	Psoriasis (finn)	ieu-a-1130	finn-b-L12_PSORIASIS	NA	rs72658084	0.0667293	0.0418615	0.110925
Breast cancer (ieu)	Psoriasis (finn)	ieu-a-1130	finn-b-L12_PSORIASIS	NA	rs72806951	0.0663674	0.0429329	0.122143
Breast cancer (ieu)	Psoriasis (finn)	ieu-a-1130	finn-b-L12_PSORIASIS	NA	rs73048670	0.0561609	0.0429494	0.191007
Breast cancer (ieu)	Psoriasis (finn)	ieu-a-1130	finn-b-L12_PSORIASIS	NA	rs739874	0.0552694	0.0433008	0.201812
Breast cancer (ieu)	Psoriasis (finn)	ieu-a-1130	finn-b-L12_PSORIASIS	NA	rs7664956	0.0561914	0.043418	0.195597
Breast cancer (ieu)	Psoriasis (finn)	ieu-a-1130	finn-b-L12_PSORIASIS	NA	rs78540526	0.0628849	0.0453353	0.165409
Breast cancer (ieu)	Psoriasis (finn)	ieu-a-1130	finn-b-L12_PSORIASIS	NA	rs9397437	0.0653539	0.0433564	0.131717
Breast cancer (ieu)	Psoriasis (finn)	ieu-a-1130	finn-b-L12_PSORIASIS	NA	rs941764	0.0637505	0.0435838	0.143546
Breast cancer (ieu)	Psoriasis (finn)	ieu-a-1130	finn-b-L12_PSORIASIS	NA	rs9693444	0.0548547	0.0428004	0.199969
Breast cancer (ieu)	Psoriasis (finn)	ieu-a-1130	finn-b-L12_PSORIASIS	NA	rs9938021	0.0623915	0.0438238	0.154536
Breast cancer (ieu)	Psoriasis (finn)	ieu-a-1130	finn-b-L12_PSORIASIS	NA	All	0.0610356	0.0429965	0.155739
ER- Breast cancer (ieu)	Psoriasis (finn)	ieu-a-1136	finn-b-L12_PSORIASIS	NA	rs10419397	0.118008	0.126427	0.350609
ER- Breast cancer (ieu)	Psoriasis (finn)	ieu-a-1136	finn-b-L12_PSORIASIS	NA	rs112149573	0.153462	0.124167	0.216485
ER- Breast cancer (ieu)	Psoriasis (finn)	ieu-a-1136	finn-b-L12_PSORIASIS	NA	rs2731830	0.169218	0.0866086	0.0507219
ER- Breast cancer (ieu)	Psoriasis (finn)	ieu-a-1136	finn-b-L12_PSORIASIS	NA	rs4245739	0.0600478	0.0888917	0.499348
ER- Breast cancer (ieu)	Psoriasis (finn)	ieu-a-1136	finn-b-L12_PSORIASIS	NA	rs6913578	0.129915	0.121853	0.286353
ER- Breast cancer (ieu)	Psoriasis (finn)	ieu-a-1136	finn-b-L12_PSORIASIS	NA	All	0.125993	0.0943224	0.181625
ER+ Breast cancer (ieu)	Psoriasis (finn)	ieu-a-1133	finn-b-L12_PSORIASIS	NA	rs1019806	0.060195	0.0374116	0.107617
ER+ Breast cancer (ieu)	Psoriasis (finn)	ieu-a-1133	finn-b-L12_PSORIASIS	NA	rs10828249	0.0567914	0.0375579	0.130509
ER+ Breast cancer (ieu)	Psoriasis (finn)	ieu-a-1133	finn-b-L12_PSORIASIS	NA	rs10941679	0.0575631	0.0380396	0.130218
ER+ Breast cancer (ieu)	Psoriasis (finn)	ieu-a-1133	finn-b-L12_PSORIASIS	NA	rs11199913	0.0565447	0.0374319	0.130891
ER+ Breast cancer (ieu)	Psoriasis (finn)	ieu-a-1133	finn-b-L12_PSORIASIS	NA	rs11205277	0.053513	0.0368313	0.146245
ER+ Breast cancer (ieu)	Psoriasis (finn)	ieu-a-1133	finn-b-L12_PSORIASIS	NA	rs11249433	0.0641957	0.0373807	0.0859153
ER+ Breast cancer (ieu)	Psoriasis (finn)	ieu-a-1133	finn-b-L12_PSORIASIS	NA	rs11693806	0.0544844	0.0372218	0.143255
ER+ Breast cancer (ieu)	Psoriasis (finn)	ieu-a-1133	finn-b-L12_PSORIASIS	NA	rs12287832	0.0544932	0.0368294	0.138977
ER+ Breast cancer (ieu)	Psoriasis (finn)	ieu-a-1133	finn-b-L12_PSORIASIS	NA	rs12881240	0.0585162	0.0375599	0.119247
ER+ Breast cancer (ieu)	Psoriasis (finn)	ieu-a-1133	finn-b-L12_PSORIASIS	NA	rs12894297	0.0565682	0.0373209	0.129589
ER+ Breast cancer (ieu)	Psoriasis (finn)	ieu-a-1133	finn-b-L12_PSORIASIS	NA	rs1431131	0.0629854	0.0367287	0.086367
ER+ Breast cancer (ieu)	Psoriasis (finn)	ieu-a-1133	finn-b-L12_PSORIASIS	NA	rs1432679	0.0612526	0.0372195	0.0998229
ER+ Breast cancer (ieu)	Psoriasis (finn)	ieu-a-1133	finn-b-L12_PSORIASIS	NA	rs1511243	0.0560274	0.0374475	0.134612
ER+ Breast cancer (ieu)	Psoriasis (finn)	ieu-a-1133	finn-b-L12_PSORIASIS	NA	rs16886181	0.0371285	0.0347369	0.285138
ER+ Breast cancer (ieu)	Psoriasis (finn)	ieu-a-1133	finn-b-L12_PSORIASIS	NA	rs2185857	0.0587253	0.0375694	0.118025
ER+ Breast cancer (ieu)	Psoriasis (finn)	ieu-a-1133	finn-b-L12_PSORIASIS	NA	rs2787486	0.0575435	0.0376415	0.126333
ER+ Breast cancer (ieu)	Psoriasis (finn)	ieu-a-1133	finn-b-L12_PSORIASIS	NA	rs2823128	0.0634358	0.037085	0.0871639
ER+ Breast cancer (ieu)	Psoriasis (finn)	ieu-a-1133	finn-b-L12_PSORIASIS	NA	rs2981579	0.066763	0.0411866	0.10502
ER+ Breast cancer (ieu)	Psoriasis (finn)	ieu-a-1133	finn-b-L12_PSORIASIS	NA	rs335920	0.0641644	0.0361323	0.075763
ER+ Breast cancer (ieu)	Psoriasis (finn)	ieu-a-1133	finn-b-L12_PSORIASIS	NA	rs35850695	0.0541659	0.0393488	0.168649
ER+ Breast cancer (ieu)	Psoriasis (finn)	ieu-a-1133	finn-b-L12_PSORIASIS	NA	rs412970	0.0533604	0.0368544	0.147653
ER+ Breast cancer (ieu)	Psoriasis (finn)	ieu-a-1133	finn-b-L12_PSORIASIS	NA	rs4442975	0.0570467	0.038365	0.137029
ER+ Breast cancer (ieu)	Psoriasis (finn)	ieu-a-1133	finn-b-L12_PSORIASIS	NA	rs4980383	0.055196	0.0374478	0.140496
ER+ Breast cancer (ieu)	Psoriasis (finn)	ieu-a-1133	finn-b-L12_PSORIASIS	NA	rs55746746	0.0629741	0.0374932	0.0930322
ER+ Breast cancer (ieu)	Psoriasis (finn)	ieu-a-1133	finn-b-L12_PSORIASIS	NA	rs62237573	0.0764771	0.0351827	0.0297265
ER+ Breast cancer (ieu)	Psoriasis (finn)	ieu-a-1133	finn-b-L12_PSORIASIS	NA	rs6551189	0.0588947	0.0378723	0.119926
ER+ Breast cancer (ieu)	Psoriasis (finn)	ieu-a-1133	finn-b-L12_PSORIASIS	NA	rs6762558	0.0582554	0.0375433	0.120737
ER+ Breast cancer (ieu)	Psoriasis (finn)	ieu-a-1133	finn-b-L12_PSORIASIS	NA	rs676256	0.0596518	0.0381207	0.117627
ER+ Breast cancer (ieu)	Psoriasis (finn)	ieu-a-1133	finn-b-L12_PSORIASIS	NA	rs71423316	0.0518676	0.0367252	0.157857
ER+ Breast cancer (ieu)	Psoriasis (finn)	ieu-a-1133	finn-b-L12_PSORIASIS	NA	rs7193144	0.0587325	0.0375459	0.11775
ER+ Breast cancer (ieu)	Psoriasis (finn)	ieu-a-1133	finn-b-L12_PSORIASIS	NA	rs72658071	0.0630426	0.035729	0.0776538
ER+ Breast cancer (ieu)	Psoriasis (finn)	ieu-a-1133	finn-b-L12_PSORIASIS	NA	rs73169097	0.0540904	0.0371711	0.145622
ER+ Breast cancer (ieu)	Psoriasis (finn)	ieu-a-1133	finn-b-L12_PSORIASIS	NA	rs748609	0.0633565	0.0369477	0.0863888
ER+ Breast cancer (ieu)	Psoriasis (finn)	ieu-a-1133	finn-b-L12_PSORIASIS	NA	rs7664956	0.0535039	0.0373306	0.151788
ER+ Breast cancer (ieu)	Psoriasis (finn)	ieu-a-1133	finn-b-L12_PSORIASIS	NA	rs78540526	0.0607582	0.0390664	0.119886
ER+ Breast cancer (ieu)	Psoriasis (finn)	ieu-a-1133	finn-b-L12_PSORIASIS	NA	rs9397437	0.0607554	0.0370512	0.101053
ER+ Breast cancer (ieu)	Psoriasis (finn)	ieu-a-1133	finn-b-L12_PSORIASIS	NA	rs941764	0.0607553	0.0373456	0.103772
ER+ Breast cancer (ieu)	Psoriasis (finn)	ieu-a-1133	finn-b-L12_PSORIASIS	NA	rs9693444	0.0532282	0.0365588	0.145403
ER+ Breast cancer (ieu)	Psoriasis (finn)	ieu-a-1133	finn-b-L12_PSORIASIS	NA	rs9938021	0.0596118	0.0375795	0.112675
ER+ Breast cancer (ieu)	Psoriasis (finn)	ieu-a-1133	finn-b-L12_PSORIASIS	NA	All	0.0583484	0.0368539	0.113368
Her2- Breast cancer (finn)	Psoriasis (ebi)	finn-b-C3_BREAST_HERNEG_EXALLC	ebi-a-GCST005527	33394	All	NA	NA	NA
Her2+ Breast cancer (finn)	Psoriasis (ebi)	finn-b-C3_BREAST_HERPLUS_EXALLC	ebi-a-GCST005527	33394	All	NA	NA	NA
